# Supplementary material for: Correlative Transcriptome and Metabolome Analysis of the Maize Shoot Response to Salt Stress
Source: Plants (Basel). 2025 Nov 21;14(23):3554. doi: 10.3390/plants14233554 (PMC12694175; doi:10.3390/plants14233554)
Supplement: Supplementary file 1 [file plants-14-03554-s001.zip]

Archive with 2 entries (2 files):
- Supplementary figures and tables.pdf
- Supplementary Tables 20250929.xlsx
