# Supplementary material for: Correlative Transcriptome and Metabolome Analysis of the Maize Shoot Response to Salt Stress
Source: Plants (Basel). 2025 Nov 21;14(23):3554. doi: 10.3390/plants14233554 (PMC12694175; doi:10.3390/plants14233554)
Supplement: Supplementary file 1 [file plants-14-03554-s001.zip › Supplementary Tables 20250929.xlsx]

## Sheet: Table S1
Table S1 Summary of maize shoot transcriptome sequencing and assembly quality.
Sample	Raw Reads	Clean Reads	Clean Base(G)	Error Rate(%)	Q20(%)	Q30(%)	GC Content(%)
CK1	47712638	45719026	6.86	0.02	98.25	94.79	56.46
CK2	55196080	53623498	8.04	0.02	98.24	94.66	57.29
CK3	51574996	49464268	7.42	0.02	98.24	94.7	55.89
S1	43597740	41864754	6.28	0.02	98.2	94.65	55.92
S2	47332538	45761414	6.86	0.02	98.12	94.46	56.51
S3	45089626	42972246	6.45	0.02	98.18	94.57	56.24

## Sheet: Table S2
Table S2 Salt stress-responsive DEGs.
ID	CK1_fpkm	CK2_fpkm	CK3_fpkm	S1_fpkm	S2_fpkm	S3_fpkm	log2FoldChange	pvalue	padj	regulated	chr	start	end	strand	gene_name	gene_description	KEGG	KEGG pathway	NR	Swissprot	Tremble	KOG	GO	Pfam
gene-KSL4	0.65	0.52	0.29	5.54	3.55	11.18	3.64787	3.06815e-12	9.08884e-10	up	NC_050096.1	242517567	242523701	+	GRMZM2G016922,ZmKSL4	protein_coding	K04121 ent-kaurene synthase [EC:4.2.3.19] | (RefSeq) ent-kaur-16-ene synthase, chloroplastic-like (A)	ko00904: Diterpenoid biosynthesis	kaurene synthase1 [Zea mays]	RecName: Full=Ent-pimara-8(14),15-diene synthase; EC=4.2.3.30; AltName: Full=Ent-kaurene synthase-like 5; Short=OsKS5; Short=OsKSL5; AltName: Full=Ent-kaurene synthase-like 6; Short=OsKS6;	SubName: Full=Kaurene synthase1 {ECO:0000313|EMBL:ONM06227.1};	--	GO:0034282,ent-pimara-8(14),15-diene synthase activity; GO:0000287,magnesium ion binding; GO:0010333,terpene synthase activity; GO:0006952,defense response; GO:0008152,metabolic process	PF03936.16:Terpene synthase family, metal binding domain
gene-LOC100037760	7.44	7.64	3.65	19.77	23.43	18.2	1.57535	9.16904e-06	0.000422316	up	NC_050104.1	75286480	75292427	-	GRMZM2G113203,MRP1,mrpa1	protein_coding	K05665 ATP-binding cassette, subfamily C (CFTR/MRP), member 1 [EC:7.6.2.3] | (RefSeq) ABC transporter C family member 8 (A)	ko02010: ABC transporters	multidrug resistance protein associated 1 [Zea mays]	RecName: Full=ABC transporter C family member 8; Short=ABC transporter ABCC.8; Short=AtABCC8; EC=3.6.3.44; AltName: Full=ATP-energized glutathione S-conjugate pump 6; AltName: Full=Glutathione S-conjugate-transporting ATPase 6; AltName: Full=Multidrug resistance-associated protein 6; Flags: Precursor;	SubName: Full=Multidrug resistance protein associated1 {ECO:0000313|EMBL:AQL03915.1};	Multidrug resistance-associated protein/mitoxantrone resistance protein, ABC superfamily	GO:0016021,integral component of membrane; GO:0000325,plant-type vacuole; GO:0005774,vacuolar membrane; GO:0005524,ATP binding; GO:0042626,ATPase activity, coupled to transmembrane movement of substances; GO:0008559,xenobiotic transmembrane transporting ATPase activity; GO:0055085,transmembrane transport	PF00005.27:ABC transporter
gene-LOC100037765	21.28	40.23	5.88	40.27	84.16	220.72	2.18349	0.00349842	0.046092	up	NC_050098.1	154099411	154100750	+	geb1,GRMZM2G065585,pr6,uiu8(geb)	protein_coding	K19893 glucan endo-1,3-beta-glucosidase 5/6 [EC:3.2.1.39] | (RefSeq) glucan endo-1,3-beta-glucosidase 6-like (A)	ko00500: Starch and sucrose metabolism	glucan endo-1,3-beta-glucosidase, acidic isoform precursor [Zea mays]	RecName: Full=Glucan endo-1,3-beta-glucosidase, acidic isoform; EC=3.2.1.39; AltName: Full=(1->3)-beta-glucan endohydrolase; Short=(1->3)-beta-glucanase; AltName: Full=Beta-1,3-endoglucanase; Flags: Precursor;	SubName: Full=Glucan endo-13-beta-glucosidase homolog1 {ECO:0000313|EMBL:ONM34640.1};	--	GO:0005615,extracellular space; GO:0042973,glucan endo-1,3-beta-D-glucosidase activity; GO:0005975,carbohydrate metabolic process; GO:0006952,defense response	PF00332.18:Glycosyl hydrolases family 17
gene-LOC100037767	0.64	0.34	1.42	15.5	10.63	16.69	4.03811	4.96839e-15	2.21937e-12	up	NC_050096.1	79873520	79874150	-	cc6,cystatin6,GRMZM2G401328,psei6	protein_coding	K13899 cystatin-C | (RefSeq) cysteine proteinase inhibitor 5-like (A)	--	cystatin 6 precursor [Zea mays]	RecName: Full=Cysteine proteinase inhibitor 8; AltName: Full=Oryzacystatin VIII; Short=OC-VIII; AltName: Full=Oryzacystatin-8; Flags: Precursor;	RecName: Full=Cysteine proteinase inhibitor {ECO:0000256|RuleBase:RU362130};	--	GO:0005576,extracellular region; GO:0004869,cysteine-type endopeptidase inhibitor activity; GO:0002020,protease binding; GO:0006952,defense response; GO:2000117,negative regulation of cysteine-type endopeptidase activity	PF16845.5:Aspartic acid proteinase inhibitor
gene-LOC100037778	0.17	0.38	0.47	2.25	2.14	2.1	2.50601	6.31276e-05	0.00202109	up	NC_050103.1	22215123	22216017	-	GRMZM2G034157,hsp18c	protein_coding	K13993 HSP20 family protein | (RefSeq) hsp18c; 17.8 kDa class II heat shock protein (A)	ko04141: Protein processing in endoplasmic reticulum	17.8 kDa class II heat shock protein [Zea mays]	RecName: Full=17.8 kDa class II heat shock protein;	SubName: Full=17.8 kDa class II heat shock protein {ECO:0000313|EMBL:AQK90869.1};	Molecular chaperone (small heat-shock protein Hsp26/Hsp42)	GO:0005737,cytoplasm	PF00011.21:Hsp20/alpha crystallin family
gene-LOC100037813	12.12	11.46	7.77	53.66	48.45	162.9	2.93697	1.1135e-08	1.23371e-06	up	NC_050098.1	33993140	33993707	+	GRMZM2G108847,IDP370	protein_coding	--	--	uncharacterized LOC100037813 precursor [Zea mays]	--	SubName: Full=Putative serine type endopeptidase inhibitor {ECO:0000313|EMBL:ABN54444.1};	--	GO:0004867,serine-type endopeptidase inhibitor activity; GO:0006979,response to oxidative stress	PF02428.15:Potato type II proteinase inhibitor family
gene-LOC100037814	41.06	55.49	28.55	525.41	368.96	1207.95	3.9069	5.09043e-16	2.92357e-13	up	NC_050105.1	100085171	100085941	+	GRMZM2G075315	protein_coding	--	--	putative Bowman-Birk serine protease inhibitor precursor [Zea mays]	RecName: Full=Bowman-Birk type trypsin inhibitor; Short=WTI;	SubName: Full=Bowman-Birk type trypsin inhibitor {ECO:0000313|EMBL:ACG33560.1}; SubName: Full=Putative Bowman-Birk serine protease inhibitor {ECO:0000313|EMBL:ABN54445.1};	--	GO:0005576,extracellular region; GO:0004867,serine-type endopeptidase inhibitor activity	PF00228.20:Bowman-Birk serine protease inhibitor family
gene-LOC100127535	12.88	17.72	8.66	52.58	63.45	63.36	2.04238	6.24883e-09	7.42003e-07	up	NC_050097.1	183356518	183357383	-	GRMZM2G125775	protein_coding	--	--	AN17 [Zea mays]	RecName: Full=Zinc finger AN1 domain-containing stress-associated protein 17; Short=OsSAP17;	SubName: Full=AN17 {ECO:0000313|EMBL:ABS83247.1};	Predicted Zn-finger protein	GO:0008270,zinc ion binding; GO:0009737,response to abscisic acid; GO:0010200,response to chitin	PF01428.16:AN1-like Zinc finger
gene-LOC100136885	298.75	378.21	426.03	182.31	158.71	162.92	-1.27423	6.31909e-09	7.45599e-07	down	NC_050096.1	208222360	208225539	-	GRMZM2G106928,pco095461,sod-1a,sod-1b,sodC	protein_coding	K04565 superoxide dismutase, Cu-Zn family [EC:1.15.1.1] | (RefSeq) pco095461; uncharacterized protein LOC100136885 (A)	ko04146: Peroxisome	uncharacterized protein LOC100136885 [Zea mays]	RecName: Full=Superoxide dismutase [Cu-Zn], chloroplastic; EC=1.15.1.1; Flags: Precursor;	RecName: Full=Superoxide dismutase [Cu-Zn] {ECO:0000256|RuleBase:RU000393}; EC=1.15.1.1 {ECO:0000256|RuleBase:RU000393};	Cu2+/Zn2+ superoxide dismutase SOD1	GO:0009507,chloroplast; GO:0005737,cytoplasm; GO:0005615,extracellular space; GO:0005507,copper ion binding; GO:0004784,superoxide dismutase activity; GO:0008270,zinc ion binding	PF00080.20:Copper/zinc superoxide dismutase (SODC)
gene-LOC100147731	273.32	63	145.74	550.99	355.45	379.81	1.31797	0.00342246	0.0452607	up	NC_050099.1	19928745	19930263	+	Bx7,IDP478,ZRP4	protein_coding	K13230 2,4,7-trihydroxy-1,4-benzoxazin-3-one-glucoside 7-O-methyltransferase [EC:2.1.1.241] | (RefSeq) Bx7; TRIBOA-glucoside O-methyltransferase BX7 (A)	ko00402: Benzoxazinoid biosynthesis	TRIBOA-glucoside O-methyltransferase BX7 [Zea mays]	RecName: Full=TRIBOA-glucoside O-methyltransferase BX7; EC=2.1.1.241; AltName: Full=2,4,7-trihydroxy-1,4-benzoxazin-3-one-glucoside 7-O-methyltransferase; AltName: Full=Protein BENZOXAZINONE SYNTHESIS 7;	SubName: Full=O-methyltransferase ZRP4 {ECO:0000313|EMBL:AQK49777.1};	Hydroxyindole-O-methyltransferase and related SAM-dependent methyltransferases	GO:0008171,O-methyltransferase activity; GO:0046983,protein dimerization activity; GO:0102718,TRIBOA-glucoside methyltransferase activity	PF00891.18:O-methyltransferase domain
gene-LOC100170239	17.56	18.9	14.62	8.96	5.78	5.85	-1.46414	1.2461e-08	1.37521e-06	down	NC_050103.1	126767697	126776166	+	GRMZM2G068943	protein_coding	K16055 trehalose 6-phosphate synthase/phosphatase [EC:2.4.1.15 3.1.3.12] | (RefSeq) trehalose-6-phosphate synthase (A)	ko00500: Starch and sucrose metabolism	trehalose-6-phosphate synthase isoform X1 [Zea mays]	RecName: Full=Alpha,alpha-trehalose-phosphate synthase [UDP-forming] 1; EC=2.4.1.15; AltName: Full=Trehalose-6-phosphate synthase 1; Short=AtTPS1;	SubName: Full=Trehalose-6-phosphate synthase isoform a {ECO:0000313|EMBL:AHF23013.1}; SubName: Full=Trehalose-6-phosphate synthase isoform b {ECO:0000313|EMBL:AHF23014.1}; SubName: Full=Trehalose-6-phosphate synthase1 {ECO:0000313|EMBL:AQK94795.1};	Trehalose-6-phosphate synthase component TPS1 and related subunits	GO:0005618,cell wall; GO:0005576,extracellular region; GO:0005773,vacuole; GO:0003825,alpha,alpha-trehalose-phosphate synthase (UDP-forming) activity; GO:0016791,phosphatase activity; GO:0051301,cell division; GO:0009793,embryo development ending in seed dormancy; GO:0009832,plant-type cell wall biogenesis; GO:0010182,sugar mediated signaling pathway; GO:0005992,trehalose biosynthetic process; GO…	PF00982.21:Glycosyltransferase family 20
gene-LOC100170665	4.43	10.05	6.87	19.29	35.95	21.56	1.70136	0.000214248	0.00543187	up	NC_050096.1	299091610	299092713	+	GRMZM2G347043,NAC1,NAC49,SNAC1	protein_coding	K00521 ferric-chelate reductase [EC:1.16.1.7] | (RefSeq) ferric reduction oxidase 7, chloroplastic-like (A)	--	NAC1 transcription factor [Zea mays]	RecName: Full=NAC domain-containing protein 2 {ECO:0000303|PubMed:15029955}; Short=ONAC002 {ECO:0000303|PubMed:15029955}; AltName: Full=OsNAC19 {ECO:0000303|Ref.1}; AltName: Full=Protein STRESS-RESPONSIVE NAC 1 {ECO:0000303|PubMed:16924117};	SubName: Full=NAC domain-containing protein 67 {ECO:0000313|EMBL:ACG35524.1}; SubName: Full=NAC transcription factor {ECO:0000313|EMBL:AIB05467.1}; SubName: Full=NAC1 {ECO:0000313|EMBL:AKP20516.1}; SubName: Full=NAC1 transcription factor {ECO:0000313|EMBL:ACF33136.1}; SubName: Full=SNAC1 {ECO:0000313|EMBL:AEY78612.1};	--	GO:0005634,nucleus; GO:0042803,protein homodimerization activity; GO:0043565,sequence-specific DNA binding; GO:1901002,positive regulation of response to salt stress; GO:1902584,positive regulation of response to water deprivation; GO:0006355,regulation of transcription, DNA-templated; GO:0006351,transcription, DNA-templated	PF02365.15:No apical meristem (NAM) protein
gene-LOC100191140	120.52	126.82	156.95	82.04	71.34	62.32	-1.04359	3.20384e-07	2.38525e-05	down	NC_050100.1	86244932	86248582	+	GRMZM2G026117	protein_coding	K01749 hydroxymethylbilane synthase [EC:2.5.1.61] | (RefSeq) porphobilinogen deaminase (A)	ko00860: Porphyrin and chlorophyll metabolism	Porphobilinogen deaminase chloroplastic [Zea mays]	RecName: Full=Porphobilinogen deaminase, chloroplastic; Short=PBG; EC=2.5.1.61; AltName: Full=Hydroxymethylbilane synthase; Short=HMBS; AltName: Full=Pre-uroporphyrinogen synthase; Flags: Precursor;	SubName: Full=Porphobilinogen deaminase chloroplastic {ECO:0000313|EMBL:AQK68731.1};	Porphobilinogen deaminase	GO:0009507,chloroplast; GO:0005737,cytoplasm; GO:0004418,hydroxymethylbilane synthase activity; GO:0015995,chlorophyll biosynthetic process; GO:0006783,heme biosynthetic process; GO:0018160,peptidyl-pyrromethane cofactor linkage; GO:0006782,protoporphyrinogen IX biosynthetic process	PF01379.20:Porphobilinogen deaminase, dipyromethane cofactor binding domain
gene-LOC100191153	21.87	18.1	31.4	14.21	9.93	11.45	-1.13776	1.98094e-05	0.000805602	down	NC_050105.1	26879904	26883798	+	--	protein_coding	K00430 peroxidase [EC:1.11.1.7] | (RefSeq) uncharacterized protein LOC100191153 (A)	ko00940: Phenylpropanoid biosynthesis	uncharacterized protein LOC100191153 [Zea mays]	RecName: Full=Peroxidase 3; Short=Atperox P3; EC=1.11.1.7; AltName: Full=ATPRC; AltName: Full=RCI3A; AltName: Full=Rare cold-inducible protein; Flags: Precursor;	RecName: Full=Peroxidase {ECO:0000256|RuleBase:RU362060, ECO:0000256|SAAS:SAAS00709852}; EC=1.11.1.7 {ECO:0000256|RuleBase:RU362060, ECO:0000256|SAAS:SAAS00709852};	--	GO:0005783,endoplasmic reticulum; GO:0005576,extracellular region; GO:0009505,plant-type cell wall; GO:0009506,plasmodesma; GO:0020037,heme binding; GO:0046872,metal ion binding; GO:0004601,peroxidase activity; GO:0042744,hydrogen peroxide catabolic process; GO:0042538,hyperosmotic salinity response; GO:0009664,plant-type cell wall organization; GO:0009409,response to cold; GO:0009269,response to…	PF00141.23:Peroxidase
gene-LOC100191184	28.84	43.05	35.49	112.89	118.31	188.8	1.81708	1.67593e-08	1.79331e-06	up	NC_050101.1	132735589	132738167	+	AI665898,GRMZM2G142409,reticulon	protein_coding	K20721 reticulon-1 | (RefSeq) reticulon-like protein B1 (A)	--	reticulon [Zea mays]	RecName: Full=Reticulon-like protein B2; Short=AtRTNLB2; AltName: Full=VirB2-interacting protein 2;	RecName: Full=Reticulon-like protein {ECO:0000256|RuleBase:RU363132};	Reticulon	GO:0005783,endoplasmic reticulum; GO:0005789,endoplasmic reticulum membrane; GO:0071782,endoplasmic reticulum tubular network; GO:0005794,Golgi apparatus; GO:0071458,integral component of cytoplasmic side of endoplasmic reticulum membrane; GO:0005886,plasma membrane; GO:0071786,endoplasmic reticulum tubular network organization	PF02453.17:Reticulon
gene-LOC100191211	0.97	0.63	0.77	3.37	2.07	2.39	1.5884	3.11e-05	0.00115009	up	NC_050102.1	183251021	183253886	-	bZIP92,EEL,GRMZM2G077124	protein_coding	K14432 ABA responsive element binding factor | (RefSeq) bZIP92; putative bZIP transcription factor superfamily protein (A)	ko04075: Plant hormone signal transduction	putative bZIP transcription factor superfamily protein [Zea mays]	RecName: Full=ABSCISIC ACID-INSENSITIVE 5-like protein 3; AltName: Full=Dc3 promoter-binding factor 4; Short=AtDPBF4; AltName: Full=Protein ENHANCED EM LEVEL; AltName: Full=bZIP transcription factor 12; Short=AtbZIP12;	SubName: Full=ABSCISIC ACID-INSENSITIVE 5-like protein 2 {ECO:0000313|EMBL:ONM60991.1}; SubName: Full=BZIP transcription factor {ECO:0000313|EMBL:AIB05699.1};	--	GO:0005634,nucleus; GO:0003677,DNA binding; GO:0003700,DNA-binding transcription factor activity; GO:0043565,sequence-specific DNA binding; GO:0009738,abscisic acid-activated signaling pathway; GO:0006351,transcription, DNA-templated	PF00170.21:bZIP transcription factor
gene-LOC100191301	9.08	10.81	8.66	21.29	39.96	37.07	1.65707	1.69546e-06	9.91965e-05	up	NC_050096.1	186458619	186461034	+	GRMZM2G048616,pco099340a	protein_coding	K00459 nitronate monooxygenase [EC:1.13.12.16] | (RefSeq) nitronate monooxygenase-like (A)	ko00910: Nitrogen metabolism	uncharacterized protein LOC100191301 [Zea mays]	--	SubName: Full=Aldolase-type TIM barrel family protein {ECO:0000313|EMBL:ONM02585.1}; SubName: Full=Oxidoreductase {ECO:0000313|EMBL:ACG28453.1};	--	GO:0005829,cytosol; GO:0018580,nitronate monooxygenase activity; GO:0046686,response to cadmium ion; GO:0009610,response to symbiotic fungus	PF03060.15:Nitronate monooxygenase
gene-LOC100191339	8.29	10.67	1.67	103.62	170.35	101.53	4.04131	2.95811e-11	6.66618e-09	up	NC_050098.1	136294084	136295661	-	GRMZM2G110369	protein_coding	K18054 2'-deoxymugineic-acid 2'-dioxygenase / mugineic-acid 3-dioxygenase [EC:1.14.11.24 1.14.11.25] | (RefSeq) uncharacterized LOC100191339 (A)	--	Protein DOWNY MILDEW RESISTANCE 6 [Zea mays]	RecName: Full=2'-deoxymugineic-acid 2'-dioxygenase; EC=1.14.11.24; AltName: Full=Protein iron deficiency-specific 3;	SubName: Full=Protein DOWNY MILDEW RESISTANCE 6 {ECO:0000313|EMBL:ONM33568.1};	Iron/ascorbate family oxidoreductases	GO:0005737,cytoplasm; GO:0033760,2'-deoxymugineic-acid 2'-dioxygenase activity; GO:0031418,L-ascorbic acid binding; GO:0046872,metal ion binding; GO:0010041,response to iron(III) ion	PF03171.20:2OG-Fe(II) oxygenase superfamily
gene-LOC100191342	0.16	0.25	0.34	1.81	0.98	0.63	2.02673	0.00385593	0.0494593	up	NC_050102.1	149063358	149065042	-	GRMZM2G135783,SRS7	protein_coding	--	--	uncharacterized protein LOC100191342 [Zea mays]	RecName: Full=Protein SHI RELATED SEQUENCE 1; AltName: Full=Protein STYLISH 1;	SubName: Full=Protein SHI RELATED SEQUENCE 1 {ECO:0000313|EMBL:ONM56718.1}; SubName: Full=SRS transcription factor {ECO:0000313|EMBL:AIB05220.1};	--	GO:0005634,nucleus; GO:0003677,DNA binding; GO:0046872,metal ion binding; GO:0046982,protein heterodimerization activity; GO:0009851,auxin biosynthetic process; GO:0009734,auxin-activated signaling pathway; GO:0007275,multicellular organism development; GO:0045893,positive regulation of transcription, DNA-templated	PF05142.12:Domain of unknown function (DUF702)
gene-LOC100191394	7.13	9.94	7.8	3.98	4.42	4.26	-1.12018	7.65696e-05	0.00236016	down	NC_050098.1	26145020	26147936	+	GRMZM2G476699	protein_coding	K18207 protein O-mannose beta-1,4-N-acetylglucosaminyltransferase [EC:2.4.1.312] | (RefSeq) protein O-linked-mannose beta-1,4-N-acetylglucosaminyltransferase 2 (A)	ko00515: Mannose type O-glycan biosynthesis	uncharacterized LOC100191394 isoform X1 [Zea mays]	--	SubName: Full=Glycosyltransferase {ECO:0000313|EMBL:ACG44230.1};	Uncharacterized conserved protein	GO:0016757,transferase activity, transferring glycosyl groups	PF04577.14:Protein of unknown function (DUF563)
gene-LOC100191438	1.32	1.92	0.95	0.21	0.29	0.49	-2.23602	7.90207e-05	0.00242508	down	NC_050097.1	29786178	29790160	+	GRMZM2G145109	protein_coding	K05391 cyclic nucleotide gated channel, plant | (RefSeq) cyclic nucleotide-gated ion channel 1-like (A)	ko04626: Plant-pathogen interaction	putative WAK family receptor-like protein kinase isoform X1 [Zea mays]	RecName: Full=Wall-associated receptor kinase 5; EC=2.7.11.-; Flags: Precursor;	SubName: Full=Wall-associated receptor kinase-like 8 {ECO:0000313|EMBL:ONM15908.1};	--	GO:0016021,integral component of membrane; GO:0005524,ATP binding; GO:0005509,calcium ion binding; GO:0030247,polysaccharide binding; GO:0004674,protein serine/threonine kinase activity; GO:0007166,cell surface receptor signaling pathway	PF00069.25:Protein kinase domain
gene-LOC100191455	20.31	30.7	30.81	12.88	10.17	15.64	-1.23518	2.01822e-05	0.000813706	down	NC_050100.1	13820759	13828391	+	gpm678,GRMZM2G122251	protein_coding	K14638 solute carrier family 15 (peptide/histidine transporter), member 3/4 | (RefSeq) protein NRT1/ PTR FAMILY 2.13-like (A)	--	unknown [Zea mays]	RecName: Full=Protein NRT1/ PTR FAMILY 2.11; Short=AtNPF2.11; AltName: Full=Nitrate transporter 1.10; AltName: Full=Protein GLUCOSINOLATE TRANSPORTER-2;	SubName: Full=Protein NRT1/ PTR FAMILY 2.9 {ECO:0000313|EMBL:AQK63781.1};	H+/oligopeptide symporter	GO:0016021,integral component of membrane; GO:0005886,plasma membrane; GO:0009506,plasmodesma; GO:0090448,glucosinolate:proton symporter activity; GO:1901349,glucosinolate transport; GO:0090449,phloem glucosinolate loading; GO:0080167,response to karrikin	PF00854.21:POT family
gene-LOC100191493	5.62	8.62	5.64	3.26	3.53	3.36	-1.12251	0.000558091	0.0115399	down	NC_050105.1	1435211	1437710	+	GRMZM2G104655	protein_coding	K01176 alpha-amylase [EC:3.2.1.1] | (RefSeq) lectin-domain containing receptor kinase VI.3-like (A)	ko00500: Starch and sucrose metabolism	putative lectin-domain receptor-like protein kinase family protein [Zea mays]	RecName: Full=L-type lectin-domain containing receptor kinase IX.1 {ECO:0000303|PubMed:19773388}; Short=LecRK-IX.1 {ECO:0000303|PubMed:19773388}; EC=2.7.11.1 {ECO:0000255|PROSITE-ProRule:PRU00159}; Flags: Precursor;	SubName: Full=L-type lectin-domain containing receptor kinase IX.1 {ECO:0000313|EMBL:AQK38716.1};	--	GO:0016021,integral component of membrane; GO:0005886,plasma membrane; GO:0005524,ATP binding; GO:0030246,carbohydrate binding; GO:0004674,protein serine/threonine kinase activity; GO:0002229,defense response to oomycetes; GO:0010942,positive regulation of cell death; GO:0010726,positive regulation of hydrogen peroxide metabolic process	PF00139.19:Legume lectin domain
gene-LOC100191502	4.78	7.88	1.68	19.59	20.09	30.07	2.11061	0.000104877	0.00305534	up	NC_050096.1	109424507	109429322	-	GRMZM2G179528	protein_coding	K16296 serine carboxypeptidase-like clade I [EC:3.4.16.-] | (RefSeq) uncharacterized protein LOC100191502 precursor (A)	--	uncharacterized protein LOC100191502 isoform X1 [Zea mays]	RecName: Full=Serine carboxypeptidase-like 18; EC=3.4.16.-; Flags: Precursor;	SubName: Full=Serine carboxypeptidase-like 19 {ECO:0000313|EMBL:ONM00511.1};	Serine carboxypeptidases (lysosomal cathepsin A)	GO:0005576,extracellular region; GO:0004180,carboxypeptidase activity; GO:0016747,transferase activity, transferring acyl groups other than amino-acyl groups; GO:0019748,secondary metabolic process	PF00450.22:Serine carboxypeptidase
gene-LOC100191513	39.64	58.02	30.35	92.39	123.09	117.75	1.23195	0.000336518	0.0077689	up	NC_050105.1	15640468	15643734	+	GRMZM2G088689,pco079304	protein_coding	K00166 2-oxoisovalerate dehydrogenase E1 component alpha subunit [EC:1.2.4.4] | (RefSeq) pco079304; uncharacterized protein LOC100191513 (A)	ko00280: Valine, leucine and isoleucine degradation; ko00640: Propanoate metabolism	uncharacterized protein LOC100191513 [Zea mays]	RecName: Full=2-oxoisovalerate dehydrogenase subunit alpha 2, mitochondrial; EC=1.2.4.4; AltName: Full=Branched-chain alpha-keto acid dehydrogenase E1 component alpha chain; Short=BCKDE1A; Short=BCKDH E1-alpha; Flags: Precursor;	SubName: Full=2-oxoisovalerate dehydrogenase subunit alpha 2 mitochondrial {ECO:0000313|EMBL:AQK39792.1};	Branched chain alpha-keto acid dehydrogenase complex, alpha subunit	GO:0005759,mitochondrial matrix; GO:0005739,mitochondrion; GO:0003863,3-methyl-2-oxobutanoate dehydrogenase (2-methylpropanoyl-transferring) activity; GO:0046872,metal ion binding	PF00676.20:Dehydrogenase E1 component
gene-LOC100191526	0.97	1.58	0.48	3.11	7.26	5.6	2.253	0.000107223	0.00310119	up	NC_050105.1	123118745	123120614	+	GRMZM2G132875	protein_coding	K22374 3''-deamino-3''-oxonicotianamine reductase [EC:1.1.1.285] | (RefSeq) putative oxidoreductase, aldo/keto reductase family protein (A)	--	putative oxidoreductase, aldo/keto reductase family protein isoform X1 [Zea mays]	RecName: Full=Deoxymugineic acid synthase 1-D {ECO:0000303|PubMed:28475636}; EC=1.1.1.285 {ECO:0000250|UniProtKB:W5DYE3};	SubName: Full=Uncharacterized protein {ECO:0000313|EMBL:ACF78633.1};	Aldo/keto reductase family proteins	GO:0033707,3''-deamino-3''-oxonicotianamine reductase activity; GO:0034224,cellular response to zinc ion starvation; GO:1990641,response to iron ion starvation; GO:0019290,siderophore biosynthetic process	PF00248.21:Aldo/keto reductase family
gene-LOC100191537	13.65	27.36	16.18	7.25	8.65	10	-1.30404	0.000550477	0.0113908	down	NC_050096.1	27581026	27583568	+	GRMZM2G411668	protein_coding	K13418 somatic embryogenesis receptor kinase 1 [EC:2.7.10.1 2.7.11.1] | (RefSeq) hypothetical protein (A)	--	uncharacterized protein LOC100191537 precursor [Zea mays]	RecName: Full=G-type lectin S-receptor-like serine/threonine-protein kinase At2g19130; EC=2.7.11.1; Flags: Precursor;	SubName: Full=Receptor-like protein kinase 4 {ECO:0000313|EMBL:ONL95185.1};	--	GO:0016021,integral component of membrane; GO:0005886,plasma membrane; GO:0005524,ATP binding; GO:0005516,calmodulin binding; GO:0030246,carbohydrate binding; GO:0004674,protein serine/threonine kinase activity; GO:0006468,protein phosphorylation; GO:0048544,recognition of pollen	PF00069.25:Protein kinase domain
gene-LOC100191552	0.06	0	0.17	1.55	4.92	2	5.1453	2.70589e-06	0.000148746	up	NC_050096.1	38791422	38792252	+	GRMZM2G306679	protein_coding	K13993 HSP20 family protein | (RefSeq) class I heat shock protein 3 (A)	ko04141: Protein processing in endoplasmic reticulum	class I heat shock protein 3 [Zea mays]	RecName: Full=17.7 kDa class I heat shock protein; AltName: Full=17.7 kDa heat shock protein; Short=OsHsp17.7;	SubName: Full=17.4 kDa class I heat shock protein {ECO:0000313|EMBL:ONL96399.1}; SubName: Full=17.4 kDa class I heat shock protein 3 {ECO:0000313|EMBL:ACG33226.1};	Molecular chaperone (small heat-shock protein Hsp26/Hsp42)	GO:0005737,cytoplasm; GO:0046685,response to arsenic-containing substance; GO:0046686,response to cadmium ion; GO:0046688,response to copper ion; GO:0045471,response to ethanol; GO:0009408,response to heat; GO:0042542,response to hydrogen peroxide	PF00011.21:Hsp20/alpha crystallin family
gene-LOC100191560	0.6	1.52	0.74	4.85	15.38	9.96	3.25495	2.37131e-08	2.42667e-06	up	NC_050101.1	123908932	123911319	-	GRMZM2G048836	protein_coding	K03798 cell division protease FtsH [EC:3.4.24.-] | (RefSeq) ftsH6-Zea mays FtsH protease (A)	--	ftsH6-Zea mays FtsH protease [Zea mays]	RecName: Full=ATP-dependent zinc metalloprotease FTSH 6, chloroplastic; Short=OsFTSH6; EC=3.4.24.-; Flags: Precursor;	SubName: Full=ATP-dependent zinc metalloprotease FTSH 6 chloroplastic {ECO:0000313|EMBL:AQK83360.1};	AAA+-type ATPase containing the peptidase M41 domain	GO:0009941,chloroplast envelope; GO:0009535,chloroplast thylakoid membrane; GO:0016021,integral component of membrane; GO:0005524,ATP binding; GO:0004176,ATP-dependent peptidase activity; GO:0046872,metal ion binding; GO:0004222,metalloendopeptidase activity; GO:0008237,metallopeptidase activity; GO:0010205,photoinhibition; GO:0010206,photosystem II repair; GO:0006508,proteolysis; GO:0010304,PSII…	PF01434.18:Peptidase family M41
gene-LOC100191592	7.68	9.07	4.1	19.99	17.35	42.96	1.79005	0.000185458	0.00484153	up	NC_050096.1	7344161	7345473	+	GRMZM2G099454	protein_coding	K20547 basic endochitinase B [EC:3.2.1.14] | (RefSeq) basic endochitinase precursor (A)	ko00520: Amino sugar and nucleotide sugar metabolism; ko04016: MAPK signaling pathway - plant	basic endochitinase precursor [Zea mays]	RecName: Full=Chitinase 11; EC=3.2.1.14; AltName: Full=Pathogenesis related (PR)-3 chitinase 11; Flags: Precursor;	SubName: Full=Basic endochitinase B {ECO:0000313|EMBL:ONL93372.1};	Predicted chitinase	GO:0004568,chitinase activity; GO:0016998,cell wall macromolecule catabolic process; GO:0006032,chitin catabolic process; GO:0000272,polysaccharide catabolic process	PF00182.19:Chitinase class I
gene-LOC100191593	88.39	140.46	50.53	395.74	411.51	1070.79	2.58187	8.7279e-07	5.62061e-05	up	NC_050099.1	10718962	10719780	-	GRMZM2G117971,pco080661a	protein_coding	--	--	uncharacterized protein LOC100191593 precursor [Zea mays]	RecName: Full=Barwin;	SubName: Full=Hevein-like preproprotein {ECO:0000313|EMBL:AQK49231.1};	Predicted chitinase	GO:0030246,carbohydrate binding; GO:0042742,defense response to bacterium; GO:0050832,defense response to fungus	PF00967.17:Barwin family
gene-LOC100191598	6.31	4.16	3.26	60.18	51.66	47.81	3.41434	2.88655e-33	1.16047e-29	up	NC_050100.1	220633150	220633995	+	GRMZM2G098167	protein_coding	K13993 HSP20 family protein | (RefSeq) class II heat shock protein (A)	ko04141: Protein processing in endoplasmic reticulum	class II heat shock protein [Zea mays]	RecName: Full=18.6 kDa class III heat shock protein; AltName: Full=18.6 kDa heat shock protein; Short=OsHsp18.6;	SubName: Full=17.4 kDa class III heat shock protein {ECO:0000313|EMBL:AQK75501.1};	Molecular chaperone (small heat-shock protein Hsp26/Hsp42)	GO:0005737,cytoplasm; GO:0009408,response to heat; GO:0009644,response to high light intensity; GO:0042542,response to hydrogen peroxide	PF00011.21:Hsp20/alpha crystallin family
gene-LOC100191625	17.74	8.03	36.07	8	6.13	8.44	-1.56482	0.00121301	0.0209427	down	NC_050103.1	67546570	67552748	+	GRMZM2G477340	protein_coding	K08730 phosphatidylserine synthase 2 [EC:2.7.8.29] | (RefSeq) CDP-diacylglycerol--serine O-phosphatidyltransferase 2 (A)	ko00564: Glycerophospholipid metabolism	phosphatidylserine synthase 2 [Zea mays]	RecName: Full=CDP-diacylglycerol--serine O-phosphatidyltransferase 2; EC=2.7.8.8; AltName: Full=Phosphatidylserine synthase 2;	SubName: Full=Phosphatidylserine synthase 2 {ECO:0000313|EMBL:ACG28894.1};	Phosphatidylserine synthase	GO:0005789,endoplasmic reticulum membrane; GO:0016021,integral component of membrane; GO:0003882,CDP-diacylglycerol-serine O-phosphatidyltransferase activity; GO:0006646,phosphatidylethanolamine biosynthetic process; GO:0006659,phosphatidylserine biosynthetic process	PF03034.15:Phosphatidyl serine synthase
gene-LOC100191675	0.95	1.2	1.09	5.15	2.83	10.08	2.31739	6.24352e-06	0.000305043	up	NC_050101.1	153776547	153778401	+	GRMZM2G132478	protein_coding	K20769 fatty acid omega-hydroxylase [EC:1.14.-.-] | (RefSeq) cytochrome P450 94A1-like (A)	ko00073: Cutin, suberine and wax biosynthesis	putative cytochrome P450 superfamily protein precursor [Zea mays]	RecName: Full=Cytochrome P450 94A1; EC=1.14.-.-; AltName: Full=P450-dependent fatty acid omega-hydroxylase;	SubName: Full=Cytochrome P450 CYP94E4 {ECO:0000313|EMBL:ACG25151.1}; SubName: Full=Cytochrome P450 family 94 subfamily D polypeptide 2 {ECO:0000313|EMBL:AQK85542.1};	Cytochrome P450 CYP4/CYP19/CYP26 subfamilies	GO:0005789,endoplasmic reticulum membrane; GO:0016021,integral component of membrane; GO:0020037,heme binding; GO:0005506,iron ion binding; GO:0004497,monooxygenase activity; GO:0016705,oxidoreductase activity, acting on paired donors, with incorporation or reduction of molecular oxygen	PF00067.22:Cytochrome P450
gene-LOC100191704	19.32	12.98	28.8	10.51	5.46	6.23	-1.59465	3.529e-05	0.00127652	down	NC_050097.1	59574309	59576957	-	GRMZM2G146395	protein_coding	K02639 ferredoxin | (RefSeq) uncharacterized protein LOC100191704 (A)	ko00195: Photosynthesis	uncharacterized protein LOC100191704 [Zea mays]	RecName: Full=Ferredoxin-3, chloroplastic; AltName: Full=Ferredoxin III; Short=Fd III; Flags: Precursor;	RecName: Full=Ferredoxin {ECO:0000256|RuleBase:RU364001};	--	GO:0009507,chloroplast; GO:0009570,chloroplast stroma; GO:0009578,etioplast stroma; GO:0051537,2 iron, 2 sulfur cluster binding; GO:0009055,electron transfer activity; GO:0046872,metal ion binding; GO:0022900,electron transport chain	PF00111.27:2Fe-2S iron-sulfur cluster binding domain
gene-LOC100191709	3.19	7.5	4.04	2.41	1.34	1.63	-1.64301	0.000529937	0.0110433	down	NC_050096.1	301039994	301042429	-	GRMZM2G055834	protein_coding	K14638 solute carrier family 15 (peptide/histidine transporter), member 3/4 | (RefSeq) protein NRT1/ PTR FAMILY 5.6-like (A)	--	Protein NRT1/ PTR FAMILY 5.6 [Zea mays]	RecName: Full=Protein NRT1/ PTR FAMILY 5.6; Short=AtNPF5.6;	SubName: Full=Protein NRT1/ PTR FAMILY 5.6 {ECO:0000313|EMBL:ONM10972.1};	H+/oligopeptide symporter	GO:0016021,integral component of membrane; GO:0022857,transmembrane transporter activity; GO:0006857,oligopeptide transport	PF00854.21:POT family
gene-LOC100191720	2.93	2.41	2.62	8.81	9.71	24.64	2.31089	4.31763e-07	3.06062e-05	up	NC_050099.1	176927043	176928636	+	GRMZM2G099297	protein_coding	K16040 trans-resveratrol di-O-methyltransferase [EC:2.1.1.240] | (RefSeq) LOC109738391; acetylserotonin O-methyltransferase 1-like (A)	ko00945: Stilbenoid, diarylheptanoid and gingerol biosynthesis	uncharacterized protein LOC100191720 [Zea mays]	RecName: Full=5-pentadecatrienyl resorcinol O-methyltransferase; EC=2.1.1.n7; AltName: Full=O-methyltransferase 3; Short=SbOMT3;	SubName: Full=5-pentadecatrienyl resorcinol O-methyltransferase {ECO:0000313|EMBL:AQK55502.1};	Hydroxyindole-O-methyltransferase and related SAM-dependent methyltransferases	GO:0008171,O-methyltransferase activity; GO:0046983,protein dimerization activity; GO:0008757,S-adenosylmethionine-dependent methyltransferase activity; GO:0019438,aromatic compound biosynthetic process; GO:0032259,methylation	PF00891.18:O-methyltransferase domain
gene-LOC100191750	0.76	1.32	0.26	4.68	12.51	11.47	3.46398	9.63992e-08	8.42505e-06	up	NC_050101.1	83214743	83216532	+	GRMZM2G362298	protein_coding	K13065 shikimate O-hydroxycinnamoyltransferase [EC:2.3.1.133] | (RefSeq) anthranilate N-benzoyltransferase protein 3-like (A)	ko00940: Phenylpropanoid biosynthesis; ko00941: Flavonoid biosynthesis; ko00945: Stilbenoid, diarylheptanoid and gingerol biosynthesis	transferase [Zea mays]	RecName: Full=Anthranilate N-benzoyltransferase protein 1; EC=2.3.1.144; AltName: Full=Anthranilate N-hydroxycinnamoyl/benzoyltransferase 1;	SubName: Full=HXXXD-type acyl-transferase family protein {ECO:0000313|EMBL:AQK80429.1};	--	GO:0047672,anthranilate N-benzoyltransferase activity; GO:0009813,flavonoid biosynthetic process	PF02458.15:Transferase family
gene-LOC100191779	0	0.02	0	1.27	0.74	2.3	7.26532	1.28387e-07	1.07853e-05	up	NC_050098.1	34243385	34245885	-	Laccase-7	protein_coding	K05909 laccase [EC:1.10.3.2] | (RefSeq) uncharacterized protein LOC100191779 precursor (A)	--	Laccase-7 [Zea mays]	RecName: Full=Laccase-19; EC=1.10.3.2; AltName: Full=Benzenediol:oxygen oxidoreductase 19; AltName: Full=Diphenol oxidase 19; AltName: Full=Urishiol oxidase 19; Flags: Precursor;	SubName: Full=Laccase-7 {ECO:0000313|EMBL:ONM30930.1};	Multicopper oxidases	GO:0048046,apoplast; GO:0005507,copper ion binding; GO:0052716,hydroquinone:oxygen oxidoreductase activity; GO:0016722,oxidoreductase activity, oxidizing metal ions; GO:0046274,lignin catabolic process	PF07731.14:Multicopper oxidase
gene-LOC100191791	0.33	0.2	0.44	6.61	4.94	17.55	4.78723	1.1098e-16	7.80801e-14	up	NC_050096.1	285652684	285654925	+	GRMZM2G154828,umc2223	protein_coding	K13260 isoflavone/4'-methoxyisoflavone 2'-hydroxylase [EC:1.14.14.90 1.14.14.89] | (RefSeq) cytochrome P450 81E8-like (A)	ko00943: Isoflavonoid biosynthesis	uncharacterized protein LOC100191791 [Zea mays]	RecName: Full=Isoflavone 2'-hydroxylase; EC=1.14.13.89; AltName: Full=CYP GE-3; AltName: Full=Cytochrome P450 81E1; AltName: Full=Cytochrome P450 91A4;	SubName: Full=Uncharacterized protein {ECO:0000313|EMBL:ACF79004.1};	Cytochrome P450 CYP2 subfamily	GO:0016020,membrane; GO:0020037,heme binding; GO:0005506,iron ion binding; GO:0033773,isoflavone 2'-hydroxylase activity	PF00067.22:Cytochrome P450
gene-LOC100191808	8.83	14.5	6.45	25.25	29.84	20.55	1.18825	0.00278292	0.0390219	up	NC_050098.1	157504280	157506500	+	GRMZM5G822137,pco076962	protein_coding	--	--	uncharacterized LOC100191808 isoform 1 [Zea mays]	--	SubName: Full=Uncharacterized protein {ECO:0000313|EMBL:ACF79029.1};	--	GO:0046872,metal ion binding; GO:0030001,metal ion transport	--
gene-LOC100191817	0	0	0	1.04	0.64	0.95	7.38877	1.04784e-07	9.01781e-06	up	NC_050100.1	195248592	195251240	+	GRMZM2G124136	protein_coding	K13783 MFS transporter, OPA family, solute carrier family 37 (glycerol-3-phosphate transporter), member 1/2 | (RefSeq) uncharacterized protein LOC100191817 (A)	--	uncharacterized protein LOC100191817 [Zea mays]	RecName: Full=Putative glycerol-3-phosphate transporter 4; Short=G-3-P transporter 4; AltName: Full=Glycerol-3-phosphate permease 4; Short=AtG3Pp4; Short=G-3-P permease 4;	SubName: Full=Putative glycerol-3-phosphate transporter 4 {ECO:0000313|EMBL:AQK73183.1};	Permease of the major facilitator superfamily	GO:0016021,integral component of membrane; GO:0005774,vacuolar membrane; GO:0022857,transmembrane transporter activity; GO:0008643,carbohydrate transport; GO:0055062,phosphate ion homeostasis	PF07690.16:Major Facilitator Superfamily
gene-LOC100191886	3.49	2.76	5.11	1.71	1.25	1.65	-1.431	3.75335e-05	0.00132859	down	NC_050105.1	131514114	131516005	-	--	protein_coding	K01193 beta-fructofuranosidase [EC:3.2.1.26] | (RefSeq) LOC109747879; beta-fructofuranosidase, insoluble isoenzyme 3-like (A)	ko00052: Galactose metabolism; ko00500: Starch and sucrose metabolism	uncharacterized protein LOC100191886 [Zea mays]	RecName: Full=UPF0481 protein At3g47200;	SubName: Full=UPF0481 protein {ECO:0000313|EMBL:AQK44656.1};	--	GO:0016021,integral component of membrane; GO:0005886,plasma membrane	PF03140.15:Plant protein of unknown function
gene-LOC100191892	26.11	29.62	36.29	18.17	18.45	12.42	-1.04202	0.000104168	0.00304413	down	NC_050101.1	139855958	139861551	+	GRMZM2G012062,GRMZM2G145589	protein_coding	K15333 tRNA guanosine-2'-O-methyltransferase [EC:2.1.1.34] | (RefSeq) uncharacterized LOC105043884 (A)	--	putative subtilase family protein precursor [Zea mays]	RecName: Full=Subtilisin-like protease SBT3.9 {ECO:0000303|PubMed:16193095}; EC=3.4.21.- {ECO:0000255|PROSITE-ProRule:PRU10082}; AltName: Full=Subtilase subfamily 3 member 9 {ECO:0000303|PubMed:16193095}; Short=AtSBT3.9 {ECO:0000303|PubMed:16193095}; Flags: Precursor;	SubName: Full=Subtilisin-like serine endopeptidase family protein {ECO:0000313|EMBL:AQK84537.1};	--	GO:0005576,extracellular region; GO:0004252,serine-type endopeptidase activity	PF00082.22:Subtilase family
gene-LOC100191917	0.55	0.81	0.46	1.63	3.07	3.27	1.99083	0.00015811	0.00425793	up	NC_050104.1	41152075	41153717	+	GRMZM2G008539	protein_coding	K08237 hydroquinone glucosyltransferase [EC:2.4.1.218] | (RefSeq) uncharacterized protein LOC100383065 (A)	--	uncharacterized protein LOC100191917 [Zea mays]	RecName: Full=UDP-glucose:2-hydroxyflavanone C-glucosyltransferase {ECO:0000303|PubMed:19411659}; Short=OsCGT {ECO:0000303|PubMed:19411659}; EC=2.4.1.- {ECO:0000305};	RecName: Full=Glycosyltransferase {ECO:0000256|RuleBase:RU362057}; EC=2.4.1.- {ECO:0000256|RuleBase:RU362057};	UDP-glucuronosyl and UDP-glucosyl transferase	GO:0016758,transferase activity, transferring hexosyl groups; GO:0008152,metabolic process	PF00201.18:UDP-glucoronosyl and UDP-glucosyl transferase
gene-LOC100191919	0.41	1	0.1	2.21	2.62	5.52	2.58593	0.00236375	0.0346823	up	NC_050102.1	54058663	54059646	-	GRMZM2G123119	protein_coding	K14516 ethylene-responsive transcription factor 1 | (RefSeq) putative AP2/EREBP transcription factor superfamily protein (A)	ko04016: MAPK signaling pathway - plant; ko04075: Plant hormone signal transduction	putative AP2/EREBP transcription factor superfamily protein [Zea mays]	RecName: Full=Ethylene-responsive transcription factor 1B; Short=AtERF1B; AltName: Full=Ethylene-responsive element-binding factor 1B; Short=EREBP-1B;	SubName: Full=AP2-EREBP-type transcription factor {ECO:0000313|EMBL:AFU81613.1}; Flags: Fragment;	--	GO:0005634,nucleus; GO:0003677,DNA binding; GO:0003700,DNA-binding transcription factor activity; GO:0006952,defense response; GO:0009873,ethylene-activated signaling pathway; GO:0009867,jasmonic acid mediated signaling pathway; GO:0006351,transcription, DNA-templated	PF00847.20:AP2 domain
gene-LOC100191939	15.13	28.52	26.42	11.22	9.27	13.26	-1.21409	0.000340865	0.0078371	down	NC_050104.1	133942498	133948373	-	GRMZM2G157760	protein_coding	K05857 phosphatidylinositol phospholipase C, delta [EC:3.1.4.11] | (RAP-DB) Os05g0127200; Similar to Phospholipase C (Fragment). (A)	ko00562: Inositol phosphate metabolism; ko04070: Phosphatidylinositol signaling system	uncharacterized protein LOC100191939 isoform X1 [Zea mays]	RecName: Full=Phosphoinositide phospholipase C 7; EC=3.1.4.11; AltName: Full=Phosphoinositide phospholipase PLC7; Short=AtPLC10; Short=AtPLC7; Short=PI-PLC7;	RecName: Full=Phosphoinositide phospholipase C {ECO:0000256|RuleBase:RU361133}; EC=3.1.4.11 {ECO:0000256|RuleBase:RU361133};	Phosphoinositide-specific phospholipase C	GO:0005622,intracellular; GO:0005886,plasma membrane; GO:0004435,phosphatidylinositol phospholipase C activity; GO:0004871,NA; GO:0035556,intracellular signal transduction; GO:0016042,lipid catabolic process	PF00388.19:Phosphatidylinositol-specific phospholipase C, X domain
gene-LOC100191940	7.94	10.64	8.32	13.48	26.94	29.95	1.25627	0.00131865	0.022262	up	NC_050102.1	15392064	15394026	-	GRMZM2G028129	protein_coding	K08900 mitochondrial chaperone BCS1 | (RefSeq) AAA-ATPase ASD, mitochondrial-like (A)	--	uncharacterized protein LOC100191940 isoform X1 [Zea mays]	RecName: Full=AAA-ATPase At3g28580; EC=3.6.1.3 {ECO:0000250|UniProtKB:Q9FLD5};	SubName: Full=AAA-ATPase ASD mitochondrial {ECO:0000313|EMBL:ONM52105.1};	AAA+-type ATPase	GO:0005783,endoplasmic reticulum; GO:0016021,integral component of membrane; GO:0005524,ATP binding; GO:0016887,ATPase activity; GO:0009737,response to abscisic acid; GO:0000304,response to singlet oxygen	PF14363.6:Domain associated at C-terminal with AAA
gene-LOC100191941	49.38	72.89	71.81	39.52	29.14	34.24	-1.07122	3.75794e-05	0.00132859	down	NC_050096.1	17894814	17898802	+	GRMZM2G109431	protein_coding	K20890 xylan alpha-glucuronosyltransferase [EC:2.4.1.-] | (RefSeq) uncharacterized protein LOC100191941 (A)	--	uncharacterized protein LOC100191941 [Zea mays]	RecName: Full=UDP-glucuronate:xylan alpha-glucuronosyltransferase 2; Short=UDP-GlcA:xylan glucuronyltransferase 2; EC=2.4.1.-; AltName: Full=Glycogenin-like protein 2; AltName: Full=Plant glycogenin-like starch initiation protein 3; AltName: Full=Protein GLUCURONIC ACID SUBSTITUTION OF XYLAN 2; Short=AtGUX2;	RecName: Full=Hexosyltransferase {ECO:0000256|RuleBase:RU362027}; EC=2.4.1.- {ECO:0000256|RuleBase:RU362027};	Glycosyl transferase, family 8 - glycogenin	GO:0005794,Golgi apparatus; GO:0000139,Golgi membrane; GO:0016021,integral component of membrane; GO:0015020,glucuronosyltransferase activity; GO:0080116,glucuronoxylan glucuronosyltransferase activity; GO:0046872,metal ion binding; GO:0071555,cell wall organization; GO:0010417,glucuronoxylan biosynthetic process; GO:0009834,plant-type secondary cell wall biogenesis; GO:0045492,xylan biosynthetic…	PF01501.20:Glycosyl transferase family 8
gene-LOC100191976	31.99	71.04	27.17	219.1	165.04	593.7	2.72401	2.16068e-06	0.000122346	up	NC_050101.1	172942154	172943057	-	GRMZM2G090087,GRMZM2G090245	protein_coding	--	--	uncharacterized protein LOC100191976 precursor [Zea mays]	RecName: Full=Germin-like protein 8-13; Flags: Precursor;	SubName: Full=Uncharacterized protein {ECO:0000313|EMBL:ACF79244.1};	--	GO:0048046,apoplast; GO:0005618,cell wall; GO:0030145,manganese ion binding; GO:0045735,nutrient reservoir activity	PF00190.22:Cupin
gene-LOC100192010	201.31	281.26	302.02	148.07	159.17	121.26	-1.01309	0.00017748	0.00466353	down	NC_050098.1	202898929	202901852	+	GRMZM2G043212,GRMZM2G043464,IDP813	protein_coding	K02871 large subunit ribosomal protein L13 | (RefSeq) IDP813; uncharacterized protein LOC100192010 (A)	ko03010: Ribosome	uncharacterized protein LOC100192010 [Zea mays]	RecName: Full=50S ribosomal protein L13, chloroplastic; AltName: Full=CL13; AltName: Full=Protein EMBRYO DEFECTIVE 1473; Flags: Precursor;	SubName: Full=50S ribosomal protein L13 {ECO:0000313|EMBL:ACG27925.1};	Mitochondrial/chloroplast ribosomal protein L13	GO:0009507,chloroplast; GO:0009941,chloroplast envelope; GO:0009570,chloroplast stroma; GO:0005840,ribosome; GO:0009579,thylakoid; GO:0003729,mRNA binding; GO:0003735,structural constituent of ribosome; GO:0009735,response to cytokinin; GO:0006412,translation	PF00572.18:Ribosomal protein L13
gene-LOC100192028	4.76	7.32	6.1	2.27	2.61	3.55	-1.25813	0.000629085	0.0127721	down	NC_050097.1	112101749	112103200	-	GRMZM2G140299	protein_coding	K14841 ribosome biogenesis protein NSA1 | (RefSeq) WD repeat-containing protein DDB_G0290555 (A)	--	C2H2-type zinc finger family protein [Zea mays]	RecName: Full=Zinc finger protein ZAT5;	SubName: Full=C2H2-type zinc finger family protein {ECO:0000313|EMBL:ONM18919.1};	FOG: Zn-finger	GO:0005634,nucleus; GO:0003700,DNA-binding transcription factor activity; GO:0046872,metal ion binding; GO:0043565,sequence-specific DNA binding; GO:0006355,regulation of transcription, DNA-templated; GO:0006351,transcription, DNA-templated	PF13912.6:C2H2-type zinc finger
gene-LOC100192038	0.19	0.28	0.18	0.82	0.74	1.14	1.90095	0.00305602	0.0417894	up	NC_050099.1	243880412	243884544	+	GRMZM2G119578	protein_coding	K01792 glucose-6-phosphate 1-epimerase [EC:5.1.3.15] | (RefSeq) apospory-associated protein (A)	ko00010: Glycolysis / Gluconeogenesis	apospory-associated protein [Zea mays]	RecName: Full=Putative glucose-6-phosphate 1-epimerase {ECO:0000250|UniProtKB:Q03161}; EC=5.1.3.15 {ECO:0000250|UniProtKB:Q03161}; AltName: Full=Putative D-hexose-6-phosphate mutarotase {ECO:0000250|UniProtKB:Q03161}; AltName: Full=Putative apospory-associated protein C;	RecName: Full=Glucose-6-phosphate 1-epimerase {ECO:0000256|PIRNR:PIRNR016020}; EC=5.1.3.15 {ECO:0000256|PIRNR:PIRNR016020};	Uncharacterized enzymes related to aldose 1-epimerase	GO:0030246,carbohydrate binding; GO:0047938,glucose-6-phosphate 1-epimerase activity; GO:0005975,carbohydrate metabolic process	PF01263.20:Aldose 1-epimerase
gene-LOC100192060	35.34	18.39	33.89	81.08	68.09	94.16	1.3591	3.86744e-07	2.7694e-05	up	NC_050104.1	159992383	160008272	+	bf1,GRMZM2G051219	protein_coding	K00766 anthranilate phosphoribosyltransferase [EC:2.4.2.18] | (RefSeq) anthranilate phosphoribosyltransferase, chloroplastic (A)	ko00400: Phenylalanine, tyrosine and tryptophan biosynthesis; ko01230: Biosynthesis of amino acids	blue fluorescent 1 isoform X1 [Zea mays]	RecName: Full=Anthranilate phosphoribosyltransferase, chloroplastic; EC=2.4.2.18; Flags: Precursor;	SubName: Full=Blue fluorescent1 {ECO:0000313|EMBL:AQL09851.1};	Anthranilate phosphoribosyltransferase	GO:0009507,chloroplast; GO:0009941,chloroplast envelope; GO:0009570,chloroplast stroma; GO:0009536,plastid; GO:0004048,anthranilate phosphoribosyltransferase activity; GO:0000162,tryptophan biosynthetic process	PF00591.21:Glycosyl transferase family, a/b domain
gene-LOC100192072	255.64	149.87	400	134.65	86.56	107.74	-1.41542	5.13702e-05	0.00171084	down	NC_050098.1	216094484	216095520	+	GRMZM2G022931,pco145505	protein_coding	--	--	uncharacterized protein LOC100192072 precursor [Zea mays]	RecName: Full=Fasciclin-like arabinogalactan protein 11; Flags: Precursor;	SubName: Full=Fasciclin-like arabinogalactan protein 6 {ECO:0000313|EMBL:ONM39477.1};	--	GO:0031225,anchored component of membrane; GO:0005886,plasma membrane; GO:0009834,plant-type secondary cell wall biogenesis	PF02469.22:Fasciclin domain
gene-LOC100192073	1.05	4.06	0.6	14.82	42.76	20.78	3.60409	1.05231e-06	6.55178e-05	up	NC_050096.1	39067327	39069306	-	PP2C14,si605064e11	protein_coding	K14497 protein phosphatase 2C [EC:3.1.3.16] | (RefSeq) probable protein phosphatase 2C 30 (A)	ko04016: MAPK signaling pathway - plant; ko04075: Plant hormone signal transduction	2C-type protein phosphatase protein isoform X1 [Zea mays]	RecName: Full=Probable protein phosphatase 2C 30; Short=OsPP2C30; EC=3.1.3.16;	SubName: Full=2C-type protein phosphatase protein {ECO:0000313|EMBL:AIG52099.1}; SubName: Full=Protein phosphatase 2C 37 {ECO:0000313|EMBL:ONL96464.1};	Serine/threonine protein phosphatase	GO:0046872,metal ion binding; GO:0004722,protein serine/threonine phosphatase activity	PF00481.21:Protein phosphatase 2C
gene-LOC100192089	2.46	2.93	4.26	8.7	5.09	10.79	1.19953	0.00103927	0.0188403	up	NC_050096.1	10040222	10045306	+	GRMZM2G062724	protein_coding	K10144 RING finger and CHY zinc finger domain-containing protein 1 [EC:2.3.2.27] | (RefSeq) uncharacterized protein LOC100192089 (A)	ko04120: Ubiquitin mediated proteolysis	uncharacterized protein LOC100192089 [Zea mays]	RecName: Full=E3 ubiquitin-protein ligase RZFP34 {ECO:0000305}; EC=2.3.2.27 {ECO:0000269|PubMed:26508764}; AltName: Full=CHY zinc-finger and RING protein 1 {ECO:0000303|PubMed:26508764}; AltName: Full=RING zinc-finger protein 34 {ECO:0000305}; AltName: Full=RZFP34 protein homolog {ECO:0000303|PubMed:25002225}; Short=AtRZPF34 {ECO:0000303|PubMed:25002225};	SubName: Full=CHY-type/CTCHY-type/RING-type Zinc finger protein {ECO:0000313|EMBL:ONL93603.1};	Zn-finger protein	GO:0005783,endoplasmic reticulum; GO:0005634,nucleus; GO:0016740,transferase activity; GO:0008270,zinc ion binding; GO:0016567,protein ubiquitination; GO:1902456,regulation of stomatal opening	PF14599.6:Zinc-ribbon
gene-LOC100192090	3.25	4.7	7.06	2.07	1.61	3.05	-1.30542	0.00303474	0.0415186	down	NC_050105.1	93206174	93208093	-	GRMZM2G038846	protein_coding	K12173 BRCA1-A complex subunit BRE | (RefSeq) BRCA1-A complex subunit BRE-like (A)	ko03440: Homologous recombination	putative thaumatin domain family protein [Zea mays]	RecName: Full=Thaumatin-like protein 1a; AltName: Full=Mdtl1; AltName: Full=Pathogenesis-related protein 5a; Short=PR-5a; AltName: Allergen=Mal d 2; Flags: Precursor;	SubName: Full=THAUMATIN-LIKE PROTEIN 1 {ECO:0000313|EMBL:AQK42241.1};	--	GO:0005576,extracellular region	PF00314.17:Thaumatin family
gene-LOC100192116	18.91	58.94	46.29	16.7	7.71	12.49	-1.94224	7.19776e-05	0.00224318	down	NC_050100.1	4716143	4717442	+	GRMZM2G130454	protein_coding	--	--	putative bifunctional inhibitor/LTP/seed storage protein family isoform X1 [Zea mays]	RecName: Full=Non-specific lipid transfer protein GPI-anchored 2; Short=AtLTPG-2; Short=Protein LTP-GPI-ANCHORED 2; AltName: Full=Xylogen-like protein 5; Short=AtXYP5; Flags: Precursor;	SubName: Full=Bifunctional inhibitor/lipid-transfer protein/seed storage 2S albumin superfamily protein {ECO:0000313|EMBL:AQK62398.1};	--	GO:0031225,anchored component of membrane; GO:0046658,anchored component of plasma membrane; GO:0005886,plasma membrane; GO:0008289,lipid binding; GO:0042335,cuticle development; GO:0006869,lipid transport	PF14368.6:Probable lipid transfer
gene-LOC100192117	10.62	9.56	4.9	30.81	19.6	40.61	1.70908	2.89267e-05	0.00108541	up	NC_050096.1	46961761	46962657	+	GRMZM2G112538,IDP2565	protein_coding	K05387 glutamate receptor, ionotropic, plant | (RefSeq) LOW QUALITY PROTEIN: glutamate receptor 2.3-like (A)	--	uncharacterized protein LOC100192117 [Zea mays]	RecName: Full=Pathogenesis-related protein 1; Short=AOPR1;	SubName: Full=Pathogenesis-related protein 10 {ECO:0000313|EMBL:AAY29574.1, ECO:0000313|EnsemblPlants:Zm00001d028814_P001};	--	GO:0005737,cytoplasm; GO:0006952,defense response; GO:0009607,response to biotic stimulus	PF00407.19:Pathogenesis-related protein Bet v I family
gene-LOC100192350	46.47	88.66	29.17	127.25	169.99	215.58	1.47587	0.00159765	0.0256773	up	NC_050096.1	44909165	44912606	-	asn3,AsnS3,GRMZM2G053669	protein_coding	K01953 asparagine synthase (glutamine-hydrolysing) [EC:6.3.5.4] | (RefSeq) asn3; asparagine synthetase 3 (A)	ko00250: Alanine, aspartate and glutamate metabolism; ko01230: Biosynthesis of amino acids	asparagine synthetase 3 [Zea mays]	RecName: Full=Asparagine synthetase [glutamine-hydrolyzing] 1; EC=6.3.5.4; AltName: Full=Glutamine-dependent asparagine synthetase 1;	SubName: Full=Asparagine synthetase {ECO:0000313|EMBL:CAR82080.1}; EC=6.3.5.4 {ECO:0000313|EMBL:CAR82080.1}; SubName: Full=Asparagine synthetase3 {ECO:0000313|EMBL:ONL96955.1};	Asparagine synthase (glutamine-hydrolyzing)	GO:0004066,asparagine synthase (glutamine-hydrolyzing) activity; GO:0005524,ATP binding; GO:0042803,protein homodimerization activity; GO:0006529,asparagine biosynthetic process; GO:0006541,glutamine metabolic process; GO:0070981,L-asparagine biosynthetic process; GO:0009646,response to absence of light	PF00733.21:Asparagine synthase
gene-LOC100192351	1.43	1.68	0.89	3.45	2.92	4.06	1.22742	0.00112472	0.019857	up	NC_050104.1	143805557	143809146	+	--	protein_coding	K01953 asparagine synthase (glutamine-hydrolysing) [EC:6.3.5.4] | (RefSeq) asn4; asparagine synthetase 4 (A)	ko00250: Alanine, aspartate and glutamate metabolism; ko01230: Biosynthesis of amino acids	asparagine synthetase 4 isoform X1 [Zea mays]	RecName: Full=Asparagine synthetase [glutamine-hydrolyzing] 1; EC=6.3.5.4; AltName: Full=Glutamine-dependent asparagine synthetase 1;	SubName: Full=Uncharacterized protein {ECO:0000313|EMBL:ACF80774.1};	Asparagine synthase (glutamine-hydrolyzing)	GO:0004066,asparagine synthase (glutamine-hydrolyzing) activity; GO:0005524,ATP binding; GO:0042803,protein homodimerization activity; GO:0006529,asparagine biosynthetic process; GO:0006541,glutamine metabolic process; GO:0070981,L-asparagine biosynthetic process; GO:0009646,response to absence of light	PF00733.21:Asparagine synthase
gene-LOC100192457	12.78	13.34	4.99	45.76	23.58	60.48	1.89759	7.40263e-05	0.00229433	up	NC_050096.1	17702276	17703775	-	GRMZM2G018984	protein_coding	K09286 EREBP-like factor | (RefSeq) putative AP2/EREBP transcription factor superfamily protein (A)	--	putative AP2/EREBP transcription factor superfamily protein [Zea mays]	RecName: Full=Ethylene-responsive transcription factor 1; AltName: Full=Ethylene-responsive element-binding factor 1; Short=EREBP-1; Short=OsEREBP1;	SubName: Full=AP2-EREBP transcription factor {ECO:0000313|EMBL:AIB04429.1}; SubName: Full=Ethylene-responsive transcription factor RAP2-3 {ECO:0000313|EMBL:ONL94300.1}; SubName: Full=Root abundant factor {ECO:0000313|EMBL:ACG42362.1};	--	GO:0005634,nucleus; GO:0003677,DNA binding; GO:0003700,DNA-binding transcription factor activity; GO:0006952,defense response; GO:0006351,transcription, DNA-templated	PF00847.20:AP2 domain
gene-LOC100192495	13.25	7.89	11.05	32.68	23.55	44.9	1.52715	3.29912e-07	2.44282e-05	up	NC_050104.1	116555355	116557367	-	--	protein_coding	K13413 mitogen-activated protein kinase kinase 4/5 [EC:2.7.12.2] | (RefSeq) mitogen-activated protein kinase kinase 5-like (A)	ko04016: MAPK signaling pathway - plant; ko04075: Plant hormone signal transduction; ko04626: Plant-pathogen interaction	uncharacterized protein LOC100192495 [Zea mays]	RecName: Full=Protein G1-like2;	SubName: Full=Protein LIGHT-DEPENDENT SHORT HYPOCOTYLS 5 {ECO:0000313|EMBL:AQL05310.1};	--	GO:0005634,nucleus; GO:0003677,DNA binding; GO:0009299,mRNA transcription; GO:0007275,multicellular organism development; GO:0090698,post-embryonic plant morphogenesis; GO:0006355,regulation of transcription, DNA-templated; GO:0009416,response to light stimulus	PF04852.12:Protein of unknown function (DUF640)
gene-LOC100192502	60.08	79.04	60.52	25.15	24.89	28.08	-1.5016	7.73559e-10	1.18313e-07	down	NC_050096.1	213746542	213748378	-	GRMZM2G125557,umc2505	protein_coding	--	--	uncharacterized LOC100192502 [Zea mays]	RecName: Full=Dormancy-associated protein homolog 3 {ECO:0000305}; AltName: Full=DRM1 homolog 3 {ECO:0000305};	SubName: Full=Auxin-repressed protein {ECO:0000313|EMBL:ACG37064.1}; SubName: Full=Dormancy-associated protein homolog 3 {ECO:0000313|EMBL:ONM04342.1};	--	--	PF05564.12:Dormancy/auxin associated protein
gene-LOC100192570	19.79	25.48	26.32	9.72	10.82	13.94	-1.19473	1.29978e-05	0.000561019	down	NC_050097.1	29495041	29500988	-	GRMZM2G122618	protein_coding	K15285 solute carrier family 35, member E3 | (RefSeq) uncharacterized protein LOC100192570 (A)	--	uncharacterized protein LOC100192570 [Zea mays]	RecName: Full=UDP-xylose transporter 1 {ECO:0000312|EMBL:AKA88212.1};	SubName: Full=Uncharacterized protein {ECO:0000313|EMBL:ACF79590.1};	Glucose-6-phosphate/phosphate and phosphoenolpyruvate/phosphate antiporter	GO:0005783,endoplasmic reticulum; GO:0005789,endoplasmic reticulum membrane; GO:0005794,Golgi apparatus; GO:0000139,Golgi membrane; GO:0016021,integral component of membrane; GO:0015297,antiporter activity; GO:0005464,UDP-xylose transmembrane transporter activity; GO:0008643,carbohydrate transport; GO:0015790,UDP-xylose transmembrane transport	PF03151.16:Triose-phosphate Transporter family
gene-LOC100192597	23.75	46.31	32.61	11.88	16.48	9.09	-1.60374	7.76879e-05	0.00238678	down	NC_050096.1	213912778	213914709	-	GRMZM2G059502	protein_coding	K09506 DnaJ homolog subfamily A member 5 | (RefSeq) DNAJ protein JJJ1 homolog isoform X1 (A)	--	chaperone protein dnaJ isoform X2 [Zea mays]	RecName: Full=Chaperone protein dnaJ 15; Short=AtDjB15; Short=AtJ15; AltName: Full=Protein ALTERED RESPONSE TO GRAVITY; Short=AtARG1;	SubName: Full=Chaperone DnaJ-domain superfamily protein {ECO:0000313|EMBL:ONM04344.1};	Molecular chaperone (DnaJ superfamily)	GO:0005856,cytoskeleton; GO:0005789,endoplasmic reticulum membrane; GO:0000139,Golgi membrane; GO:0008092,cytoskeletal protein binding; GO:0009958,positive gravitropism	PF00226.31:DnaJ domain
gene-LOC100192603	63.63	76.7	147.97	32.74	33.4	49.16	-1.45313	0.000111634	0.00320898	down	NC_050096.1	31241650	31243949	-	GRMZM2G116846	protein_coding	K00430 peroxidase [EC:1.11.1.7] | (RefSeq) uncharacterized protein LOC100192603 precursor (A)	ko00940: Phenylpropanoid biosynthesis	uncharacterized protein LOC100192603 precursor [Zea mays]	RecName: Full=Peroxidase 15 {ECO:0000303|PubMed:17936696}; Short=Prx15 {ECO:0000303|PubMed:17936696}; EC=1.11.1.7; AltName: Full=Anionic peroxidase {ECO:0000303|PubMed:17936696}; Flags: Precursor;	RecName: Full=Peroxidase {ECO:0000256|RuleBase:RU362060, ECO:0000256|SAAS:SAAS00709852}; EC=1.11.1.7 {ECO:0000256|RuleBase:RU362060, ECO:0000256|SAAS:SAAS00709852};	--	GO:0005576,extracellular region; GO:0020037,heme binding; GO:0046872,metal ion binding; GO:0004601,peroxidase activity; GO:0042744,hydrogen peroxide catabolic process; GO:0006979,response to oxidative stress	PF00141.23:Peroxidase
gene-LOC100192631	65.02	13.91	54.36	172.42	140.98	188.36	1.82104	0.000109858	0.0031644	up	NC_050099.1	4111313	4113538	+	bx2,GRMZM2G085661	protein_coding	K13223 indole-2-monooxygenase [EC:1.14.13.137] | (RefSeq) bx2; indole-2-monooxygenase (A)	ko00402: Benzoxazinoid biosynthesis	indole-2-monooxygenase isoform X1 [Zea mays]	RecName: Full=indole-2-monooxygenase; EC=1.14.13.137; AltName: Full=Cytochrome P450 71C4; AltName: Full=Protein benzoxazineless 2;	SubName: Full=Benzoxazinone synthesis2 {ECO:0000313|EMBL:AQK48644.1};	Cytochrome P450 CYP2 subfamily	GO:0016021,integral component of membrane; GO:0020037,heme binding; GO:0036190,indole-2-monooxygenase activity; GO:0005506,iron ion binding	PF00067.22:Cytochrome P450
gene-LOC100192687	21.55	16	8.94	37.3	48.57	58.23	1.50987	5.47148e-05	0.00179881	up	NC_050097.1	9356736	9359122	-	GRMZM5G853854;partial=true;start_range=.,9356736	protein_coding	K11517 (S)-2-hydroxy-acid oxidase [EC:1.1.3.15] | (RefSeq) uncharacterized protein LOC100192687 (A)	ko00630: Glyoxylate and dicarboxylate metabolism; ko01200: Carbon metabolism; ko04146: Peroxisome	unknown [Zea mays]	RecName: Full=Peroxisomal (S)-2-hydroxy-acid oxidase GLO3; EC=1.1.3.15; AltName: Full=Glycolate oxidase 3; Short=GOX 3; Short=OsGLO3; AltName: Full=Short chain alpha-hydroxy acid oxidase GLO3;	SubName: Full=Uncharacterized protein {ECO:0000313|EMBL:ACN28255.1};	Glycolate oxidase	GO:0005777,peroxisome; GO:0010181,FMN binding; GO:0008891,glycolate oxidase activity; GO:0052853,long-chain-(S)-2-hydroxy-long-chain-acid oxidase activity; GO:0052854,medium-chain-(S)-2-hydroxy-acid oxidase activity; GO:0052852,very-long-chain-(S)-2-hydroxy-acid oxidase activity; GO:0019048,modulation by virus of host morphology or physiology; GO:0009854,oxidative photosynthetic carbon pathway; G…	PF01070.18:FMN-dependent dehydrogenase
gene-LOC100192720	0.2	0.21	0.25	1.96	1.04	2.97	3.03072	3.87987e-08	3.70127e-06	up	NC_050105.1	71554535	71560378	+	GRMZM2G144407	protein_coding	K00327 NADPH-ferrihemoprotein reductase [EC:1.6.2.4] | (RefSeq) NADPH--cytochrome P450 reductase-like (A)	--	uncharacterized protein LOC100192720 [Zea mays]	RecName: Full=NADPH--cytochrome P450 reductase {ECO:0000255|HAMAP-Rule:MF_03212}; Short=CPR {ECO:0000255|HAMAP-Rule:MF_03212}; Short=P450R {ECO:0000255|HAMAP-Rule:MF_03212}; EC=1.6.2.4 {ECO:0000255|HAMAP-Rule:MF_03212};	RecName: Full=NADPH--cytochrome P450 reductase {ECO:0000256|PIRNR:PIRNR000208}; EC=1.6.2.4 {ECO:0000256|PIRNR:PIRNR000208};	NADP/FAD dependent oxidoreductase	GO:0005789,endoplasmic reticulum membrane; GO:0016021,integral component of membrane; GO:0010181,FMN binding; GO:0003958,NADPH-hemoprotein reductase activity	PF00667.20:FAD binding domain
gene-LOC100192725	2.54	5.26	2.01	16.16	33.82	31.7	2.90223	8.29909e-09	9.45559e-07	up	NC_050103.1	178210487	178213375	-	GRMZM2G106344	protein_coding	K17609 nucleoredoxin [EC:1.8.1.8] | (RefSeq) protein disulfide isomerase (A)	--	protein disulfide isomerase isoform X1 [Zea mays]	RecName: Full=Probable nucleoredoxin 2; Short=OsNrx2; EC=1.8.1.8;	SubName: Full=Putative nucleoredoxin 1 {ECO:0000313|EMBL:AQK99916.1};	Thioredoxin, nucleoredoxin and related proteins	GO:0005737,cytoplasm; GO:0047134,protein-disulfide reductase activity; GO:0004791,thioredoxin-disulfide reductase activity; GO:0045454,cell redox homeostasis	PF13905.6:Thioredoxin-like
gene-LOC100192757	7.31	9.84	6.74	16.68	24.4	25.27	1.33368	3.67255e-05	0.00130661	up	NC_050104.1	30608911	30611780	+	GRMZM2G154093,IDP248	protein_coding	K00451 homogentisate 1,2-dioxygenase [EC:1.13.11.5] | (RefSeq) IDP248; uncharacterized protein LOC100192757 (A)	ko00350: Tyrosine metabolism	uncharacterized protein LOC100192757 isoform X2 [Zea mays]	RecName: Full=Homogentisate 1,2-dioxygenase; EC=1.13.11.5; AltName: Full=Homogentisate oxygenase; AltName: Full=Homogentisic acid oxidase; AltName: Full=Homogentisicase;	SubName: Full=Homogentisate 1,2-dioxygenase {ECO:0000313|EMBL:ACG28505.1};	Homogentisate 1,2-dioxygenase	GO:0004411,homogentisate 1,2-dioxygenase activity; GO:0046872,metal ion binding; GO:0006559,L-phenylalanine catabolic process; GO:0006572,tyrosine catabolic process	PF04209.13:homogentisate 1,2-dioxygenase
gene-LOC100192761	45.26	52.99	40.39	102.67	78.06	179.49	1.22555	0.000499575	0.0105628	up	NC_050098.1	148431635	148432973	-	GRMZM2G103342,TIDP3705	protein_coding	K00430 peroxidase [EC:1.11.1.7] | (RefSeq) TIDP3705; uncharacterized protein LOC100192761 precursor (A)	ko00940: Phenylpropanoid biosynthesis	Peroxidase 12 [Zea mays]	RecName: Full=Cationic peroxidase SPC4; EC=1.11.1.7; Flags: Precursor;	RecName: Full=Peroxidase {ECO:0000256|RuleBase:RU362060, ECO:0000256|SAAS:SAAS00709852}; EC=1.11.1.7 {ECO:0000256|RuleBase:RU362060, ECO:0000256|SAAS:SAAS00709852};	--	GO:0005576,extracellular region; GO:0009505,plant-type cell wall; GO:0009506,plasmodesma; GO:0020037,heme binding; GO:0046872,metal ion binding; GO:0004601,peroxidase activity; GO:0042744,hydrogen peroxide catabolic process; GO:0009664,plant-type cell wall organization; GO:0006979,response to oxidative stress	PF00141.23:Peroxidase
gene-LOC100192806	4.25	2.46	8.78	2.15	1.19	1.17	-1.90909	0.00030279	0.00714858	down	NC_050096.1	23304912	23307029	+	GRMZM2G127635	protein_coding	--	--	uncharacterized protein LOC100192806 [Zea mays]	--	SubName: Full=Uncharacterized protein {ECO:0000313|EMBL:ACF79895.1, ECO:0000313|EnsemblPlants:Zm00001d028122_P001};	--	--	--
gene-LOC100192815	1.77	2.19	0.91	4.36	3.91	4.43	1.22657	0.0017176	0.0271361	up	NC_050104.1	12392456	12400658	-	GRMZM2G127911	protein_coding	K01598 phosphopantothenoylcysteine decarboxylase [EC:4.1.1.36] | (RefSeq) phosphopantothenoylcysteine decarboxylase (A)	ko00770: Pantothenate and CoA biosynthesis	phosphopantothenoylcysteine decarboxylase [Zea mays]	RecName: Full=Phosphopantothenoylcysteine decarboxylase; Short=PPCDC; EC=4.1.1.36; AltName: Full=Halotolerance protein HAL3; Short=OsHAL3;	SubName: Full=Phosphopantothenoylcysteine decarboxylase {ECO:0000313|EMBL:ACG38050.1}; SubName: Full=Putative phosphopantothenoylcysteine decarboxylase {ECO:0000313|EMBL:AQL01328.1};	Halotolerance protein HAL3 (contains flavoprotein domain)	GO:0010181,FMN binding; GO:0004633,phosphopantothenoylcysteine decarboxylase activity; GO:0015937,coenzyme A biosynthetic process; GO:0070207,protein homotrimerization; GO:0001558,regulation of cell growth; GO:0009651,response to salt stress	PF02441.19:Flavoprotein
gene-LOC100192834	1.37	2.4	1.69	0.64	0.83	0.92	-1.34399	0.000638875	0.0129225	down	NC_050098.1	160189288	160213391	-	--	protein_coding	K01176 alpha-amylase [EC:3.2.1.1] | (RefSeq) lectin-domain containing receptor kinase VI.3-like (A)	ko00500: Starch and sucrose metabolism	uncharacterized LOC100192834 isoform X1 [Zea mays]	RecName: Full=L-type lectin-domain containing receptor kinase VIII.1; Short=LecRK-VIII.1; EC=2.7.11.1; Flags: Precursor;	SubName: Full=L-type lectin-domain containing receptor kinase IX.1 {ECO:0000313|EMBL:ONM34975.1};	--	GO:0016021,integral component of membrane; GO:0005886,plasma membrane; GO:0005524,ATP binding; GO:0030246,carbohydrate binding; GO:0004674,protein serine/threonine kinase activity	PF00069.25:Protein kinase domain
gene-LOC100192837	13.07	15.61	16.5	5.22	7.36	4.95	-1.49398	2.90448e-06	0.000158407	down	NC_050104.1	127788132	127789231	+	GRMZM2G314769	protein_coding	--	--	uncharacterized protein LOC100192837 [Zea mays]	RecName: Full=Horcolin; AltName: Full=Agglutinin; AltName: Full=Mannose-specific lectin;	SubName: Full=Uncharacterized protein {ECO:0000313|EMBL:ACF79936.1, ECO:0000313|EnsemblPlants:Zm00001d047252_P001};	--	GO:0048046,apoplast; GO:0005537,mannose binding	PF01419.17:Jacalin-like lectin domain
gene-LOC100192850	2.17	1.22	2.2	0.67	0.74	0.69	-1.52576	0.0023728	0.0347493	down	NC_050103.1	148645414	148648550	+	GRMZM2G024738;partial=true;start_range=.,148645414	protein_coding	K01599 uroporphyrinogen decarboxylase [EC:4.1.1.37] | (RefSeq) uncharacterized protein LOC100192850 (A)	ko00860: Porphyrin and chlorophyll metabolism	uncharacterized protein LOC100192850 [Zea mays]	RecName: Full=Uroporphyrinogen decarboxylase 1, chloroplastic; Short=UPD1; Short=URO-D1; EC=4.1.1.37; Flags: Precursor;	RecName: Full=Uroporphyrinogen decarboxylase {ECO:0000256|RuleBase:RU000554}; EC=4.1.1.37 {ECO:0000256|RuleBase:RU000554};	Uroporphyrinogen decarboxylase	GO:0009507,chloroplast; GO:0005829,cytosol; GO:0004853,uroporphyrinogen decarboxylase activity; GO:0015995,chlorophyll biosynthetic process; GO:0006783,heme biosynthetic process; GO:0006782,protoporphyrinogen IX biosynthetic process	PF01208.17:Uroporphyrinogen decarboxylase (URO-D)
gene-LOC100192853	0	0.07	0.04	0.99	4.27	2.07	5.99589	1.94284e-07	1.5445e-05	up	NC_050102.1	25747343	25748641	+	GRMZM2G078804	protein_coding	--	--	lustrin A precursor [Zea mays]	RecName: Full=Pectinesterase inhibitor 11 {ECO:0000305}; AltName: Full=Pectin methylesterase inhibitor 11 {ECO:0000303|PubMed:28082716}; Short=AtPMEI11 {ECO:0000303|PubMed:28082716}; Flags: Precursor;	SubName: Full=Uncharacterized protein {ECO:0000313|EMBL:ACF79952.1, ECO:0000313|EnsemblPlants:Zm00001d019291_P001};	--	GO:0048046,apoplast; GO:0004857,enzyme inhibitor activity; GO:0046910,pectinesterase inhibitor activity; GO:0071669,plant-type cell wall organization or biogenesis	PF04043.15:Plant invertase/pectin methylesterase inhibitor
gene-LOC100192891	100.71	159.71	102.78	281	396.51	251.08	1.21037	0.000479889	0.0102638	up	NC_050100.1	171983810	171985392	+	csu308,GRMZM2G113332,pco107505	protein_coding	K07213 copper chaperone | (RefSeq) csu308; uncharacterized protein LOC100192891 (A)	--	uncharacterized protein LOC100192891 [Zea mays]	RecName: Full=Copper transport protein CCH; AltName: Full=Copper chaperone CCH;	SubName: Full=Copper transport protein CCH {ECO:0000313|EMBL:AQK71482.1};	Copper chaperone	GO:0048046,apoplast; GO:0009507,chloroplast; GO:0016531,copper chaperone activity; GO:0019904,protein domain specific binding; GO:0046914,transition metal ion binding; GO:0006878,cellular copper ion homeostasis; GO:0006825,copper ion transport; GO:0046686,response to cadmium ion; GO:0009651,response to salt stress	PF00403.26:Heavy-metal-associated domain
gene-LOC100192901	0.61	0.03	0.16	6.56	3.52	2.81	3.94366	1.20446e-06	7.35831e-05	up	NC_050105.1	133258383	133260247	+	GRMZM2G061499	protein_coding	K13413 mitogen-activated protein kinase kinase 4/5 [EC:2.7.12.2] | (RefSeq) mitogen-activated protein kinase kinase 5-like (A)	ko04016: MAPK signaling pathway - plant; ko04075: Plant hormone signal transduction; ko04626: Plant-pathogen interaction	putative protein of unknown function (DUF640) domain family protein [Zea mays]	RecName: Full=Protein G1-like3;	SubName: Full=Uncharacterized protein {ECO:0000313|EMBL:ACF80012.1};	--	GO:0005634,nucleus; GO:0003677,DNA binding; GO:0009299,mRNA transcription; GO:0007275,multicellular organism development; GO:0090698,post-embryonic plant morphogenesis; GO:0006355,regulation of transcription, DNA-templated; GO:0009416,response to light stimulus	PF04852.12:Protein of unknown function (DUF640)
gene-LOC100192921	2.93	4.39	3.85	1.38	1.84	1.35	-1.42837	6.1701e-05	0.00199356	down	NC_050098.1	224724042	224726790	-	bHLH25,GRMZM2G081816	protein_coding	K12126 phytochrome-interacting factor 3 | (RefSeq) transcription factor PIF3-like (A)	ko04075: Plant hormone signal transduction; ko04712: Circadian rhythm - plant	uncharacterized protein LOC100192921 [Zea mays]	RecName: Full=Transcription factor bHLH87; AltName: Full=Basic helix-loop-helix protein 87; Short=AtbHLH87; Short=bHLH 87; AltName: Full=Transcription factor EN 121; AltName: Full=bHLH transcription factor bHLH087;	SubName: Full=Transcription factor bHLH87 {ECO:0000313|EMBL:ONM40533.1};	--	GO:0005634,nucleus; GO:0003677,DNA binding; GO:0003700,DNA-binding transcription factor activity; GO:0046983,protein dimerization activity; GO:0006355,regulation of transcription, DNA-templated; GO:0006351,transcription, DNA-templated	PF00010.26:Helix-loop-helix DNA-binding domain
gene-LOC100192938	2.5	2.65	3.53	6.49	5.81	7.35	1.0408	0.000567408	0.0116725	up	NC_050096.1	165030665	165032552	-	GRMZM5G878732	protein_coding	K22378 E3 ubiquitin-protein ligase RNF181 [EC:2.3.2.27] | (RefSeq) E3 ubiquitin-protein ligase RING1-like (A)	--	putative RING zinc finger domain superfamily protein [Zea mays]	RecName: Full=Probable E3 ubiquitin-protein ligase RHY1A {ECO:0000305}; EC=2.3.2.27; AltName: Full=RING-H2 finger Y1a {ECO:0000303|PubMed:9781696}; AltName: Full=RING-H2 zinc finger protein RHY1a {ECO:0000305}; AltName: Full=RING-type E3 ubiquitin transferase RHY1A {ECO:0000305};	SubName: Full=Putative E3 ubiquitin-protein ligase RHY1A {ECO:0000313|EMBL:ONM01599.1}; SubName: Full=Zinc finger, C3HC4 type family protein {ECO:0000313|EMBL:ACG40706.1};	FOG: Predicted E3 ubiquitin ligase	GO:0046872,metal ion binding; GO:0061630,ubiquitin protein ligase activity; GO:0043161,proteasome-mediated ubiquitin-dependent protein catabolic process	PF13639.6:Ring finger domain
gene-LOC100193006	176.56	159.07	287.66	125.25	100.45	98.28	-1.07469	7.45965e-05	0.00230692	down	NC_050098.1	134825421	134828873	-	GRMZM2G136262,IDP49	protein_coding	K21776 protein lin-54 | (RefSeq) Lin-54-like protein (A)	--	uncharacterized protein LOC100193006 [Zea mays]	RecName: Full=Acyl carrier protein 1, chloroplastic; Short=ACP I; Short=Acyl carrier protein I; Flags: Precursor;	RecName: Full=Acyl carrier protein {ECO:0000256|RuleBase:RU000722};	Acyl carrier protein/NADH-ubiquinone oxidoreductase, NDUFAB1/SDAP subunit	GO:0009507,chloroplast; GO:0031177,phosphopantetheine binding; GO:0006633,fatty acid biosynthetic process	PF00550.25:Phosphopantetheine attachment site
gene-LOC100193050	7.2	6.25	12.12	3.09	2.17	3.39	-1.69626	1.84914e-06	0.000107191	down	NC_050096.1	263996520	264003186	+	GRMZM2G061101,HB110	protein_coding	--	--	putative knotted-like transcription factor family protein [Zea mays]	RecName: Full=Homeobox protein knotted-1-like 4; AltName: Full=Homeobox protein OSH10;	SubName: Full=HB transcription factor {ECO:0000313|EMBL:AIB05062.1}; SubName: Full=Homeobox protein knotted-1-like 1 {ECO:0000313|EMBL:ONM07557.1};	Transcription factor MEIS1 and related HOX domain proteins	GO:0005634,nucleus; GO:0043565,sequence-specific DNA binding; GO:0006355,regulation of transcription, DNA-templated	PF05920.11:Homeobox KN domain
gene-LOC100193251	3.11	7.5	2.44	6.69	28.31	17.85	1.87327	0.00334328	0.0444224	up	NC_050102.1	182271286	182274868	-	GRMZM2G381404	protein_coding	--	--	uncharacterized protein LOC100193251 [Zea mays]	RecName: Full=Protein ENHANCED DISEASE RESISTANCE 4 {ECO:0000303|PubMed:25747881};	SubName: Full=Uncharacterized protein {ECO:0000313|EMBL:KXG36951.1};	--	GO:0005768,endosome; GO:0005886,plasma membrane; GO:0006952,defense response; GO:0006897,endocytosis; GO:1900150,regulation of defense response to fungus; GO:0030100,regulation of endocytosis; GO:0009620,response to fungus; GO:0009863,salicylic acid mediated signaling pathway	PF11331.8:Probable zinc-ribbon domain
gene-LOC100193255	99.87	112.36	134.42	68.8	64.42	54.51	-1.02212	2.14799e-06	0.000122066	down	NC_050096.1	54687472	54690696	+	GRMZM2G010196,pco132392	protein_coding	--	--	uncharacterized protein LOC100193255 [Zea mays]	RecName: Full=Uncharacterized protein ycf54; AltName: Full=ORF108;	SubName: Full=Ycf54-like protein {ECO:0000313|EMBL:ONL97676.1};	--	GO:0009507,chloroplast	PF10674.9:Protein of unknown function (DUF2488)
gene-LOC100193303	11.99	18.8	21.76	8.51	6.95	7.2	-1.3647	8.43024e-06	0.000394749	down	NC_050103.1	27042835	27047956	-	cl2682_1,GRMZM2G001421	protein_coding	K14487 auxin responsive GH3 gene family | (RefSeq) jasmonic acid-amido synthetase JAR2 (A)	ko04075: Plant hormone signal transduction	uncharacterized protein LOC100193303 [Zea mays]	RecName: Full=Jasmonic acid-amido synthetase JAR1 {ECO:0000305}; EC=6.3.2.-; AltName: Full=Auxin-responsive GH3-like protein 5 {ECO:0000303|PubMed:15856348}; Short=OsGH3-5 {ECO:0000303|PubMed:15856348}; AltName: Full=Indole-3-acetic acid-amido synthetase GH3.5 {ECO:0000305}; AltName: Full=Jasmonate-amino acid synthetase JAR1 {ECO:0000305}; AltName: Full=Protein JASMONATE RESISTANT 1 {ECO:0000303|…	SubName: Full=Indole-3-acetic acid-amido synthetase GH3.6 {ECO:0000313|EMBL:AQK91077.1};	--	GO:0005773,vacuole; GO:0070566,adenylyltransferase activity; GO:0019899,enzyme binding; GO:0080123,jasmonate-amino synthetase activity; GO:0071365,cellular response to auxin stimulus; GO:0009864,induced systemic resistance, jasmonic acid mediated signaling pathway; GO:0009694,jasmonic acid metabolic process; GO:0031348,negative regulation of defense response; GO:0009640,photomorphogenesis; GO:000…	PF03321.13:GH3 auxin-responsive promoter
gene-LOC100193403	10.89	11.62	11.12	21.58	40.04	35.32	1.40686	1.63623e-05	0.000685219	up	NC_050103.1	159077600	159078973	+	GRMZM2G408706	protein_coding	K08869 aarF domain-containing kinase | (RefSeq) putative aarF domain-containing protein kinase 1 (A)	--	uncharacterized protein LOC100193403 [Zea mays]	--	SubName: Full=Uncharacterized protein {ECO:0000313|EMBL:ACF80659.1};	Methyltransferase	GO:0008168,methyltransferase activity	PF08241.12:Methyltransferase domain
gene-LOC100193609	13.47	13.34	14.75	37.87	34.87	47.33	1.39427	9.70259e-12	2.48227e-09	up	NC_050097.1	194469204	194470591	-	GRMZM2G004138,pco117754	protein_coding	K00588 caffeoyl-CoA O-methyltransferase [EC:2.1.1.104] | (RefSeq) caffeoyl-CoA O-methyltransferase 6 (A)	ko00940: Phenylpropanoid biosynthesis; ko00941: Flavonoid biosynthesis; ko00945: Stilbenoid, diarylheptanoid and gingerol biosynthesis	uncharacterized protein LOC100193609 [Zea mays]	RecName: Full=Caffeoyl-CoA O-methyltransferase 1; EC=2.1.1.104; AltName: Full=Trans-caffeoyl-CoA 3-O-methyltransferase; Short=CCoAMT; Short=CCoAOMT1;	SubName: Full=Uncharacterized protein {ECO:0000313|EMBL:ACF80926.1};	O-methyltransferase	GO:0042409,caffeoyl-CoA O-methyltransferase activity; GO:0046872,metal ion binding; GO:0009805,coumarin biosynthetic process; GO:0009809,lignin biosynthetic process; GO:0046686,response to cadmium ion	PF01596.17:O-methyltransferase
gene-LOC100193674	0.79	0.55	1.7	3.02	3.47	5.17	1.82917	0.00026431	0.00641226	up	NC_050096.1	71094215	71097266	+	GRMZM2G071688	protein_coding	--	--	uncharacterized protein LOC100193674 [Zea mays]	RecName: Full=Protein LAZ1 homolog 2 {ECO:0000303|PubMed:20830211}; AltName: Full=Lazarus1 homolog 2 {ECO:0000303|PubMed:20830211};	SubName: Full=Protein LAZ1 homolog 2 {ECO:0000313|EMBL:ONL98804.1};	Predicted seven transmembrane receptor - rhodopsin family	GO:0016021,integral component of membrane; GO:0005215,transporter activity	PF03619.16:Organic solute transporter Ostalpha
gene-LOC100193721	1.71	2.69	1.1	0.41	0.65	0.34	-2.11888	6.82117e-05	0.00215538	down	NC_050096.1	230909617	230913691	-	GRMZM2G045027	protein_coding	K15078 structure-specific endonuclease subunit SLX1 [EC:3.6.1.-] | (RefSeq) putative disease resistance protein RGA1 (A)	--	uncharacterized protein LOC100193721 [Zea mays]	RecName: Full=Putative disease resistance protein RGA3; AltName: Full=Blight resistance protein B149; AltName: Full=RGA1-blb;	SubName: Full=Putative disease resistance RPP13-like protein 1 {ECO:0000313|EMBL:ONM05230.1};	Apoptotic ATPase	GO:0043531,ADP binding; GO:0005524,ATP binding; GO:0006952,defense response	PF00931.22:NB-ARC domain
gene-LOC100193753	0.58	0.3	0.15	1.15	3.9	3.18	2.90151	5.18096e-05	0.00171937	up	NC_050098.1	181675701	181677458	-	gpm799,GRMZM6G183316	protein_coding	K02952 small subunit ribosomal protein S13 | (RefSeq) 30S ribosomal protein S13, chloroplastic-like (A)	ko03010: Ribosome	uncharacterized protein LOC100193753 precursor [Zea mays]	--	SubName: Full=Alpha/beta-Hydrolases superfamily protein {ECO:0000313|EMBL:ONM36273.1};	--	GO:0016787,hydrolase activity	PF12697.7:Alpha/beta hydrolase family
gene-LOC100193759	30.63	41.58	16.73	6.93	10.12	9.86	-1.87112	1.1581e-05	0.000506863	down	NC_050099.1	22923919	22924910	+	GRMZM2G003970	protein_coding	--	--	uncharacterized protein LOC100193759 [Zea mays]	--	SubName: Full=Uncharacterized protein {ECO:0000313|EMBL:ACF81115.1};	--	--	--
gene-LOC100193761	56.56	103.38	90.05	40.88	39.49	48.45	-1.11287	0.000412835	0.0091193	down	NC_050100.1	145203032	145206334	-	GRMZM2G159759,pco114073b	protein_coding	K01206 alpha-L-fucosidase [EC:3.2.1.51] | (RefSeq) alpha-L-fucosidase 3 (A)	ko00511: Other glycan degradation	uncharacterized protein LOC100193761 precursor [Zea mays]	RecName: Full=GDSL esterase/lipase At5g45910; EC=3.1.1.-; AltName: Full=Extracellular lipase At5g45910; Flags: Precursor;	SubName: Full=Esterase {ECO:0000313|EMBL:ACG35229.1};	--	GO:0005576,extracellular region; GO:0016788,hydrolase activity, acting on ester bonds; GO:0016042,lipid catabolic process	PF00657.22:GDSL-like Lipase/Acylhydrolase
gene-LOC100193845	0	0	0.05	4.2	1.67	0.7	6.86509	4.32484e-06	0.000221693	up	NC_050101.1	170964167	170965302	-	GRMZM2G040517	protein_coding	--	--	Pistil-specific extensin-like protein [Zea mays]	RecName: Full=Non-classical arabinogalactan protein 31 {ECO:0000303|PubMed:17885091}; AltName: Full=Hydroxyproline-rich arabinogalactan protein 31 {ECO:0000305}; Flags: Precursor;	SubName: Full=Pistil-specific extensin-like protein {ECO:0000313|EMBL:AQK87692.1};	--	GO:0005576,extracellular region; GO:0009505,plant-type cell wall; GO:0005886,plasma membrane; GO:0009506,plasmodesma; GO:0009753,response to jasmonic acid	PF01190.17:Pollen proteins Ole e I like
gene-LOC100193918	0	0	0	1.55	3.07	1.6	8.33683	9.20647e-10	1.3855e-07	up	NC_050104.1	139364531	139366057	+	GRMZM2G704475	protein_coding	--	--	uncharacterized protein LOC100193918 [Zea mays]	RecName: Full=Late embryogenesis abundant protein 17 {ECO:0000305}; Short=OsLEA17 {ECO:0000303|Ref.7}; AltName: Full=Late embryogenesis abundant protein 1 {ECO:0000305}; AltName: Full=OsLEA3-2 {ECO:0000303|PubMed:23024799};	SubName: Full=Uncharacterized protein {ECO:0000313|EMBL:EER92338.1};	--	GO:0005634,nucleus; GO:1901002,positive regulation of response to salt stress; GO:1902584,positive regulation of response to water deprivation; GO:0050826,response to freezing	PF02987.16:Late embryogenesis abundant protein
gene-LOC100193925	0.09	0	0	1.05	0.52	1.93	5.20775	2.83205e-05	0.00107123	up	NC_050098.1	23687239	23688970	+	GRMZM2G162709	protein_coding	K09422 transcription factor MYB, plant | (RefSeq) putative MYB DNA-binding domain superfamily protein (A)	--	putative MYB DNA-binding domain superfamily protein [Zea mays]	RecName: Full=Transcription factor MYB62 {ECO:0000303|PubMed:9839469}; AltName: Full=Myb-related protein 62 {ECO:0000303|PubMed:9839469}; Short=AtMYB62 {ECO:0000303|PubMed:9839469};	SubName: Full=MYB transcription factor {ECO:0000313|EMBL:AIB05070.1}; SubName: Full=Myb domain protein 62 {ECO:0000313|EMBL:ONM30306.1};	Transcription factor, Myb superfamily	GO:0005634,nucleus; GO:0003700,DNA-binding transcription factor activity; GO:0000981,DNA-binding transcription factor activity, RNA polymerase II-specific; GO:0043565,sequence-specific DNA binding; GO:0001135,RNA polymerase II transcription regulator recruiting activity; GO:0044212,transcription regulatory region DNA binding; GO:0030154,cell differentiation; GO:0016036,cellular response to phosph…	PF00249.31:Myb-like DNA-binding domain
gene-LOC100194000	0.07	0.03	0.06	1.96	0.82	2.72	5.02823	4.12683e-08	3.89723e-06	up	NC_050100.1	6983016	6987574	-	GRMZM2G009837	protein_coding	K05765 cofilin | (RefSeq) uncharacterized LOC105781290 (A)	--	putative HLH DNA-binding domain superfamily protein [Zea mays]	RecName: Full=Transcription factor bHLH113; AltName: Full=Basic helix-loop-helix protein 113; Short=AtbHLH113; Short=bHLH 113; AltName: Full=Transcription factor EN 61; AltName: Full=bHLH transcription factor bHLH113;	SubName: Full=Transcription factor bHLH113 {ECO:0000313|EMBL:AQK62720.1};	--	GO:0005634,nucleus; GO:0001046,core promoter sequence-specific DNA binding; GO:0003700,DNA-binding transcription factor activity; GO:0046983,protein dimerization activity; GO:0001228,DNA-binding transcription activator activity, RNA polymerase II-specific; GO:0006355,regulation of transcription, DNA-templated; GO:0006366,transcription by RNA polymerase II	PF00010.26:Helix-loop-helix DNA-binding domain
gene-LOC100194073	3.58	4.28	2.31	9.19	10.53	11.44	1.47105	1.50192e-05	0.00063464	up	NC_050097.1	174552443	174554463	-	GRMZM2G173926	protein_coding	K13227 UDP-glucosyltransferase BX8/BX9 [EC:2.4.1.202] | (RefSeq) bx9; DIMBOA UDP-glucosyltransferase BX9 (A)	ko00402: Benzoxazinoid biosynthesis	uncharacterized protein LOC100194073 [Zea mays]	RecName: Full=DIMBOA UDP-glucosyltransferase BX9; EC=2.4.1.202 {ECO:0000269|PubMed:11851909, ECO:0000269|PubMed:16666853}; AltName: Full=2,4-dihydroxy-7-methoxy-2H-1,4-benzoxazin-3(4H)-one 2-D-glucosyltransferase BX9; AltName: Full=Protein BENZOXAZINLESS 9;	SubName: Full=UDP-glycosyltransferase 76C1 {ECO:0000313|EMBL:ONM21211.1};	UDP-glucuronosyl and UDP-glucosyl transferase	GO:0047254,2,4-dihydroxy-7-methoxy-2H-1,4-benzoxazin-3(4H)-one 2-D-glucosyltransferase activity; GO:0008152,metabolic process	PF00201.18:UDP-glucoronosyl and UDP-glucosyl transferase
gene-LOC100194076	5.69	5.28	5.63	16.33	15.54	12.57	1.2878	6.08263e-10	9.61671e-08	up	NC_050098.1	60809876	60812583	+	GRMZM2G467435,si606033c11(363)	protein_coding	K01213 galacturan 1,4-alpha-galacturonidase [EC:3.2.1.67] | (RefSeq) polygalacturonase At1g48100-like (A)	ko00040: Pentose and glucuronate interconversions	Polygalacturonase [Zea mays]	RecName: Full=Polygalacturonase At1g48100; Short=PG; EC=3.2.1.15; AltName: Full=Pectinase At1g48100; Flags: Precursor;	SubName: Full=Polygalacturonase {ECO:0000313|EMBL:ONM31884.1};	--	GO:0005618,cell wall; GO:0005576,extracellular region; GO:0004650,polygalacturonase activity; GO:0005975,carbohydrate metabolic process; GO:0009831,plant-type cell wall modification involved in multidimensional cell growth	PF00295.17:Glycosyl hydrolases family 28
gene-LOC100194107	5.93	1.87	3.98	27.18	26.44	34.96	2.81589	1.50424e-12	4.75644e-10	up	NC_050102.1	146671905	146672679	-	GRMZM2G345081	protein_coding	K09338 homeobox-leucine zipper protein | (RefSeq) class III homeodomain leucine zipper protein (A)	--	uncharacterized protein LOC100194107 [Zea mays]	RecName: Full=Protein LITTLE ZIPPER 4 {ECO:0000303|PubMed:18055602};	SubName: Full=Uncharacterized protein {ECO:0000313|EMBL:ACF81560.1, ECO:0000313|EnsemblPlants:Zm00001d021192_P001};	--	GO:0006355,regulation of transcription, DNA-templated; GO:0006351,transcription, DNA-templated	--
gene-LOC100194124	25.73	22	19.06	56.43	61.28	58.79	1.2738	2.06825e-09	2.86722e-07	up	NC_050097.1	223338236	223340343	+	GRMZM2G010783,pco074618	protein_coding	--	--	uncharacterized protein LOC100194124 [Zea mays]	--	SubName: Full=Hypoxia-responsive family protein {ECO:0000313|EMBL:ONM26157.1};	--	GO:0016021,integral component of membrane	PF04588.13:Hypoxia induced protein conserved region
gene-LOC100194130	0.1	0.36	0.04	3.74	12.87	6.73	5.36687	1.05053e-10	2.06742e-08	up	NC_050105.1	15897734	15900551	-	GRMZM5G831224	protein_coding	--	--	uncharacterized protein LOC100194130 [Zea mays]	--	SubName: Full=Uncharacterized protein {ECO:0000313|EMBL:ACF81587.1, ECO:0000313|EnsemblPlants:Zm00001d023700_P001};	--	--	--
gene-LOC100194166	0.43	0.34	0.27	2.21	1.36	5.29	2.93981	4.00323e-06	0.000208628	up	NC_050096.1	305222169	305224033	+	GRMZM2G159353	protein_coding	K13029 4-hydroxyphenylacetaldehyde oxime monooxygenase [EC:1.14.14.37] | (RefSeq) putative cytochrome P450 superfamily protein (A)	ko00460: Cyanoamino acid metabolism	putative cytochrome P450 superfamily protein [Zea mays]	RecName: Full=4-hydroxyphenylacetaldehyde oxime monooxygenase; EC=1.14.14.37 {ECO:0000269|PubMed:26361733}; AltName: Full=Cytochrome P450 71E1;	SubName: Full=Cytochrome P450 71B10 {ECO:0000313|EMBL:ONM11601.1};	Cytochrome P450 CYP2 subfamily	GO:0005789,endoplasmic reticulum membrane; GO:0016021,integral component of membrane; GO:0020037,heme binding; GO:0005506,iron ion binding; GO:0004497,monooxygenase activity; GO:0016705,oxidoreductase activity, acting on paired donors, with incorporation or reduction of molecular oxygen; GO:0010132,dhurrin biosynthetic process	PF00067.22:Cytochrome P450
gene-LOC100194178	2.73	0.95	2.27	8.83	5.2	7.26	1.72415	4.20688e-05	0.00144959	up	NC_050104.1	136652994	136654660	+	GRMZM2G124567	protein_coding	--	--	putative HLH DNA-binding domain superfamily protein isoform X1 [Zea mays]	--	SubName: Full=Uncharacterized protein {ECO:0000313|EMBL:ACN27378.1};	--	--	--
gene-LOC100194192	35.67	57.04	79.77	15.71	16.54	33.61	-1.53227	0.000401996	0.00890784	down	NC_050096.1	2772163	2773403	-	GRMZM2G388684,si486043g09(3)	protein_coding	K08235 xyloglucan:xyloglucosyl transferase [EC:2.4.1.207] | (RefSeq) si486043g09(3); uncharacterized protein LOC100194192 precursor (A)	--	uncharacterized protein LOC100194192 precursor [Zea mays]	RecName: Full=Probable xyloglucan endotransglucosylase/hydrolase protein 32; Short=At-XTH32; Short=XTH-32; EC=2.4.1.207; Flags: Precursor;	RecName: Full=Xyloglucan endotransglucosylase/hydrolase {ECO:0000256|RuleBase:RU361120}; EC=2.4.1.207 {ECO:0000256|RuleBase:RU361120};	--	GO:0048046,apoplast; GO:0005618,cell wall; GO:0004553,hydrolase activity, hydrolyzing O-glycosyl compounds; GO:0016762,xyloglucan:xyloglucosyl transferase activity; GO:0042546,cell wall biogenesis; GO:0016998,cell wall macromolecule catabolic process; GO:0071555,cell wall organization; GO:0010411,xyloglucan metabolic process	PF00722.21:Glycosyl hydrolases family 16
gene-LOC100194202	4	2.62	4	9.2	9.14	7.23	1.15016	7.57195e-06	0.000360201	up	NC_050099.1	14186915	14205314	+	GRMZM2G545326	protein_coding	K16287 ubiquitin-like-specific protease 1C/D [EC:3.4.22.68] | (RefSeq) ubiquitin-like-specific protease 1D (A)	--	Cysteine proteinases superfamily protein isoform 2 [Zea mays]	RecName: Full=Probable ubiquitin-like-specific protease 2B; EC=3.4.22.-;	SubName: Full=Uncharacterized protein {ECO:0000313|EMBL:ACN30714.1};	Protease, Ulp1 family	GO:0070139,SUMO-specific endopeptidase activity; GO:0016926,protein desumoylation	PF02902.19:Ulp1 protease family, C-terminal catalytic domain
gene-LOC100194272	48.6	63.17	51.51	114.34	142.68	133.75	1.11955	9.58565e-06	0.000436504	up	NC_050104.1	146644403	146647848	+	GRMZM2G073567	protein_coding	--	--	uncharacterized protein LOC100194272 [Zea mays]	--	SubName: Full=Serine/arginine-rich splicing factor SR45a {ECO:0000313|EMBL:AQL07804.1};	--	--	--
gene-LOC100194371	2.02	0.77	1.28	5	3.94	6.19	1.78682	1.93598e-05	0.000791034	up	NC_050098.1	9167703	9175565	+	GRMZM2G151444,WRKY45	protein_coding	K13424 WRKY transcription factor 33 | (RefSeq) probable WRKY transcription factor 26 isoform X1 (A)	ko04016: MAPK signaling pathway - plant; ko04626: Plant-pathogen interaction	putative WRKY DNA-binding domain superfamily protein [Zea mays]	RecName: Full=Probable WRKY transcription factor 13; AltName: Full=WRKY DNA-binding protein 13;	SubName: Full=Putative WRKY transcription factor 13 {ECO:0000313|EMBL:ONM29279.1}; SubName: Full=WRKY transcription factor {ECO:0000313|EMBL:AIB04399.1};	--	GO:0005634,nucleus; GO:0003700,DNA-binding transcription factor activity; GO:0000978,RNA polymerase II proximal promoter sequence-specific DNA binding; GO:0044212,transcription regulatory region DNA binding; GO:1904369,positive regulation of sclerenchyma cell differentiation; GO:0045893,positive regulation of transcription, DNA-templated; GO:1901141,regulation of lignin biosynthetic process; GO:0…	PF03106.15:WRKY DNA -binding domain
gene-LOC100196928	0.87	0.19	0.6	1.56	2.43	1.74	1.72139	0.00279477	0.0391685	up	NC_050105.1	95653294	95655928	+	GRMZM5G833699,hsp82	protein_coding	K04079 molecular chaperone HtpG | (RefSeq) hsp82; heat shock protein 82 (A)	ko04141: Protein processing in endoplasmic reticulum; ko04626: Plant-pathogen interaction	heat shock protein 82 [Zea mays]	RecName: Full=Heat shock protein 82;	SubName: Full=Heat shock protein 90 kDa {ECO:0000313|EMBL:AQK42298.1};	Molecular chaperone (HSP90 family)	GO:0005737,cytoplasm; GO:0005524,ATP binding; GO:0051082,unfolded protein binding; GO:0006457,protein folding; GO:0006950,response to stress	PF00183.18:Hsp90 protein
gene-LOC100216576	13.83	24.55	10.91	4.5	3.63	5.09	-2.07089	6.32611e-07	4.21871e-05	down	NC_050104.1	155904621	155905886	-	GRMZM2G091233,TIDP9237	protein_coding	K03283 heat shock 70kDa protein 1/2/6/8 | (RefSeq) heat shock cognate 70 kDa protein 2-like isoform X1 (A)	ko03040: Spliceosome; ko04141: Protein processing in endoplasmic reticulum; ko04144: Endocytosis	uncharacterized protein LOC100216576 [Zea mays]	--	SubName: Full=CHP-rich zinc finger protein-like {ECO:0000313|EMBL:AQL09134.1};	--	GO:0005622,intracellular; GO:0035556,intracellular signal transduction	PF03107.16:C1 domain
gene-LOC100216698	2.21	2.87	2.35	1.46	0.91	1.54	-1.08203	0.00353633	0.0464393	down	NC_050097.1	76160815	76162803	+	GRMZM2G086925	protein_coding	K13495 cis-zeatin O-glucosyltransferase [EC:2.4.1.215] | (RefSeq) uncharacterized protein LOC100216698 (A)	ko00908: Zeatin biosynthesis	uncharacterized protein LOC100216698 isoform X1 [Zea mays]	RecName: Full=Putative cis-zeatin O-glucosyltransferase; EC=2.4.1.215;	RecName: Full=Glycosyltransferase {ECO:0000256|RuleBase:RU362057}; EC=2.4.1.- {ECO:0000256|RuleBase:RU362057};	UDP-glucuronosyl and UDP-glucosyl transferase	GO:0050502,cis-zeatin O-beta-D-glucosyltransferase activity; GO:0008152,metabolic process	PF00201.18:UDP-glucoronosyl and UDP-glucosyl transferase
gene-LOC100216728	14.31	24.45	23.57	10.76	8.06	9.58	-1.29327	4.20504e-05	0.00144959	down	NC_050099.1	24072624	24074256	+	GRMZM2G147503	protein_coding	K13230 2,4,7-trihydroxy-1,4-benzoxazin-3-one-glucoside 7-O-methyltransferase [EC:2.1.1.241] | (RefSeq) Bx7; TRIBOA-glucoside O-methyltransferase BX7 (A)	ko00402: Benzoxazinoid biosynthesis	uncharacterized LOC100216728 [Zea mays]	RecName: Full=TRIBOA-glucoside O-methyltransferase BX7; EC=2.1.1.241; AltName: Full=2,4,7-trihydroxy-1,4-benzoxazin-3-one-glucoside 7-O-methyltransferase; AltName: Full=Protein BENZOXAZINONE SYNTHESIS 7;	SubName: Full=Uncharacterized protein {ECO:0000313|EMBL:ACF82252.1};	--	GO:0008171,O-methyltransferase activity; GO:0046983,protein dimerization activity; GO:0102718,TRIBOA-glucoside methyltransferase activity	PF08100.11:Dimerisation domain
gene-LOC100216773	1.73	4.31	2.16	10.78	34.91	24.07	2.94534	2.40747e-07	1.86015e-05	up	NC_050101.1	158980394	158982366	+	GRMZM2G180328,NAC20,SNAC052	protein_coding	K00521 ferric-chelate reductase [EC:1.16.1.7] | (RefSeq) ferric reduction oxidase 7, chloroplastic-like (A)	--	putative NAC domain transcription factor superfamily protein [Zea mays]	RecName: Full=NAC domain-containing protein 48 {ECO:0000303|PubMed:15029955}; Short=ONAC048 {ECO:0000303|PubMed:15029955}; AltName: Full=OsNAC6 {ECO:0000303|PubMed:10660065}; AltName: Full=Protein STRESS-RESPONSIVE NAC 2 {ECO:0000303|PubMed:18273684};	SubName: Full=NAC domain containing protein 32 {ECO:0000313|EMBL:AQK86068.1}; SubName: Full=NAC protein {ECO:0000313|EMBL:AJK30592.1}; SubName: Full=NAC transcription factor {ECO:0000313|EMBL:AIB05447.1};	--	GO:0005634,nucleus; GO:0043565,sequence-specific DNA binding; GO:1901002,positive regulation of response to salt stress; GO:1902584,positive regulation of response to water deprivation; GO:0045893,positive regulation of transcription, DNA-templated; GO:1900150,regulation of defense response to fungus; GO:0040008,regulation of growth; GO:0009409,response to cold; GO:0048364,root development; GO:00…	PF02365.15:No apical meristem (NAM) protein
gene-LOC100216823	5.53	6.74	6.29	13.28	14.32	16.97	1.1235	2.4001e-06	0.000134818	up	NC_050102.1	22427179	22431171	-	GRMZM2G173967	protein_coding	K14209 solute carrier family 36 (proton-coupled amino acid transporter) | (RefSeq) AY105589; uncharacterized protein LOC100216823 (A)	--	uncharacterized protein LOC100216823 isoform X3 [Zea mays]	RecName: Full=Amino acid transporter ANT1 {ECO:0000305}; AltName: Full=Aromatic and neutral amino acid transporter 1 {ECO:0000303|PubMed:11299361};	SubName: Full=Amino acid transporter ANT1 {ECO:0000313|EMBL:ONM52492.1};	Amino acid transporters	GO:0005789,endoplasmic reticulum membrane; GO:0016021,integral component of membrane; GO:0016020,membrane; GO:0015173,aromatic amino acid transmembrane transporter activity; GO:0015175,neutral amino acid transmembrane transporter activity; GO:0009624,response to nematode	PF01490.18:Transmembrane amino acid transporter protein
gene-LOC100216876	0.45	0.12	0.48	3.31	2.16	2.08	2.73645	1.19706e-07	1.01776e-05	up	NC_050099.1	226196180	226250775	-	gpm353,GRMZM2G043242	protein_coding	--	--	uncharacterized protein LOC100216876 isoform X1 [Zea mays]	RecName: Full=Protein MICRORCHIDIA 4 {ECO:0000303|PubMed:24799676}; Short=AtMORC4 {ECO:0000303|PubMed:24799676}; EC=3.6.-.-; AltName: Full=Protein CRT1-homolog 4 {ECO:0000303|PubMed:19704828}; Short=CRT1-h4 {ECO:0000303|PubMed:19704828};	SubName: Full=Uncharacterized protein {ECO:0000313|EMBL:ACN26838.1};	MORC family ATPases	GO:0016604,nuclear body; GO:0005654,nucleoplasm; GO:0005634,nucleus; GO:0005524,ATP binding; GO:0016887,ATPase activity; GO:0003677,DNA binding; GO:0004519,endonuclease activity; GO:0016301,kinase activity; GO:0043621,protein self-association; GO:0003723,RNA binding; GO:0016569,covalent chromatin modification; GO:0006952,defense response; GO:0006281,DNA repair; GO:0031047,gene silencing by RNA; G…	PF17942.1:Morc6 ribosomal protein S5 domain 2-like
gene-LOC100216890	0.7	1.41	0.86	34.73	75.35	95.85	5.96863	2.75568e-33	1.16047e-29	up	NC_050105.1	129884583	129885863	-	chiB,chitinase,GRMZM2G005633	protein_coding	K01183 chitinase [EC:3.2.1.14] | (RefSeq) endochitinase A precursor (A)	ko00520: Amino sugar and nucleotide sugar metabolism	endochitinase B precursor [Zea mays]	RecName: Full=Endochitinase B; EC=3.2.1.14; AltName: Full=Seed chitinase B; Flags: Precursor; Fragment;	SubName: Full=Chitinase B1 {ECO:0000313|EMBL:AQK44501.1};	Predicted chitinase	GO:0008061,chitin binding; GO:0004568,chitinase activity; GO:0016998,cell wall macromolecule catabolic process; GO:0006032,chitin catabolic process; GO:0006952,defense response; GO:0000272,polysaccharide catabolic process	PF00182.19:Chitinase class I
gene-LOC100216948	0.23	0.19	0.11	1.31	1.27	1.17	2.71058	2.93206e-06	0.000159493	up	NC_050103.1	41015769	41024206	-	GRMZM2G022659	protein_coding	K16297 serine carboxypeptidase-like clade II [EC:3.4.16.-] | (RefSeq) uncharacterized LOC100216948 precursor (A)	--	uncharacterized LOC100216948 isoform X1 [Zea mays]	RecName: Full=Serine carboxypeptidase-like 26 {ECO:0000305}; Short=OsSCP26 {ECO:0000303|PubMed:16895613}; EC=3.4.16.- {ECO:0000305}; AltName: Full=Protein GRAIN SIZE 5 {ECO:0000303|PubMed:22019783}; Flags: Precursor;	RecName: Full=Carboxypeptidase {ECO:0000256|RuleBase:RU361156}; EC=3.4.16.- {ECO:0000256|RuleBase:RU361156};	Serine carboxypeptidases (lysosomal cathepsin A)	GO:0005576,extracellular region; GO:0005773,vacuole; GO:0004185,serine-type carboxypeptidase activity; GO:0051603,proteolysis involved in cellular protein catabolic process	PF00450.22:Serine carboxypeptidase
gene-LOC100216959	4.67	6.72	7.16	4.22	2.27	3.05	-1.12057	0.00153582	0.02494	down	NC_050105.1	116428749	116430758	-	GRMZM5G831009	protein_coding	K22390 acid phosphatase type 7 | (RefSeq) uncharacterized protein LOC100216959 precursor (A)	--	uncharacterized protein LOC100216959 precursor [Zea mays]	RecName: Full=Purple acid phosphatase 22; EC=3.1.3.2; Flags: Precursor;	RecName: Full=Purple acid phosphatase {ECO:0000256|RuleBase:RU361203}; EC=3.1.3.2 {ECO:0000256|RuleBase:RU361203};	Purple acid phosphatase	GO:0005576,extracellular region; GO:0003993,acid phosphatase activity; GO:0046872,metal ion binding	PF00149.28:Calcineurin-like phosphoesterase
gene-LOC100216968	0.67	2.43	1.99	0.07	0.13	0	-4.76385	9.8782e-05	0.00292932	down	NC_050101.1	71365043	71365943	+	GRMZM2G172664,IDP455	protein_coding	--	--	uncharacterized protein LOC100216968 [Zea mays]	--	SubName: Full=Uncharacterized protein {ECO:0000313|EMBL:ACF82704.1, ECO:0000313|EnsemblPlants:Zm00001d035988_P003};	--	--	--
gene-LOC100217012	0.08	0.02	0.03	0.91	0.93	0.82	4.25778	1.60883e-06	9.51172e-05	up	NC_050100.1	85227225	85230136	+	GRMZM2G087267	protein_coding	K13413 mitogen-activated protein kinase kinase 4/5 [EC:2.7.12.2] | (RefSeq) mitogen-activated protein kinase kinase 5-like (A)	ko04016: MAPK signaling pathway - plant; ko04075: Plant hormone signal transduction; ko04626: Plant-pathogen interaction	putative protein of unknown function (DUF640) domain family protein [Zea mays]	RecName: Full=Protein G1-like2;	SubName: Full=Uncharacterized protein {ECO:0000313|EMBL:ACF82777.1};	--	GO:0005634,nucleus; GO:0003677,DNA binding; GO:0009299,mRNA transcription; GO:0007275,multicellular organism development; GO:0090698,post-embryonic plant morphogenesis; GO:0006355,regulation of transcription, DNA-templated; GO:0009416,response to light stimulus	PF04852.12:Protein of unknown function (DUF640)
gene-LOC100217016	0.11	0.16	0.33	1	0.96	1.43	2.34757	0.000260268	0.00634152	up	NC_050099.1	157889174	157892348	-	GRMZM2G037334	protein_coding	--	--	uncharacterized protein LOC100217016 [Zea mays]	RecName: Full=Remorin 4.1 {ECO:0000305}; Short=OsREM4.1 {ECO:0000303|PubMed:17984200}; AltName: Full=Remorin group 4 member 1 {ECO:0000303|PubMed:17984200};	SubName: Full=F-box protein {ECO:0000313|EMBL:AQK54101.1};	--	GO:0005886,plasma membrane; GO:0009738,abscisic acid-activated signaling pathway; GO:1900458,negative regulation of brassinosteroid mediated signaling pathway	PF03763.13:Remorin, C-terminal region
gene-LOC100217017	34.91	56.52	75.67	23.53	28.11	33.02	-1.1199	0.00156241	0.0252988	down	NC_050100.1	3606821	3609440	-	--	protein_coding	K15095 (+)-neomenthol dehydrogenase [EC:1.1.1.208] | (RefSeq) (+)-neomenthol dehydrogenase (A)	ko00902: Monoterpenoid biosynthesis	(+)-neomenthol dehydrogenase isoform X1 [Zea mays]	RecName: Full=Salutaridine reductase {ECO:0000312|EMBL:ABO93462.1}; EC=1.1.1.248;	SubName: Full=(+)-neomenthol dehydrogenase {ECO:0000313|EMBL:AQK62155.1};	Dehydrogenases with different specificities (related to short-chain alcohol dehydrogenases)	GO:0047037,salutaridine reductase (NADPH) activity; GO:0009820,alkaloid metabolic process	PF00106.25:short chain dehydrogenase
gene-LOC100217062	6.88	14.85	8.95	2.75	3.92	4.58	-1.60695	0.000251164	0.00615703	down	NC_050098.1	203546948	203551079	-	GRMZM2G055898,umc1399	protein_coding	--	--	uncharacterized protein LOC100217062 [Zea mays]	--	SubName: Full=Coiled-coil domain-containing protein 25 {ECO:0000313|EMBL:ACG30092.1};	Predicted coiled-coil protein	--	PF05670.13:NFACT protein RNA binding domain
gene-LOC100217152	12.79	9.87	14.68	5.57	3.72	7.27	-1.30674	2.02417e-05	0.000814938	down	NC_050096.1	240284450	240286107	-	GRMZM2G116360	protein_coding	K00679 phospholipid:diacylglycerol acyltransferase [EC:2.3.1.158] | (RefSeq) hypothetical protein (A)	ko00561: Glycerolipid metabolism	anther-specific proline-rich protein APG [Zea mays]	RecName: Full=GDSL esterase/lipase At5g33370; EC=3.1.1.-; AltName: Full=Extracellular lipase At5g33370; Flags: Precursor;	SubName: Full=GDSL esterase/lipase LTL1 {ECO:0000313|EMBL:ONM06052.1};	--	GO:0005576,extracellular region; GO:0016788,hydrolase activity, acting on ester bonds; GO:0042335,cuticle development; GO:0016042,lipid catabolic process	PF00657.22:GDSL-like Lipase/Acylhydrolase
gene-LOC100217205	0.19	0.63	0.14	2.74	2.09	2.14	2.6546	0.000134172	0.0037422	up	NC_050099.1	147414873	147417278	+	GRMZM2G062009	protein_coding	K00521 ferric-chelate reductase [EC:1.16.1.7] | (RefSeq) ferric reduction oxidase 7, chloroplastic-like (A)	--	putative NAC domain transcription factor superfamily protein [Zea mays]	RecName: Full=NAC domain-containing protein 100 {ECO:0000303|PubMed:15029955}; Short=ANAC100 {ECO:0000303|PubMed:15029955}; Short=AtNAC5;	SubName: Full=NAC-type transcription factor {ECO:0000313|EMBL:AFU81628.1}; Flags: Fragment;	--	GO:0005634,nucleus; GO:0003677,DNA binding; GO:0003700,DNA-binding transcription factor activity; GO:0006351,transcription, DNA-templated	PF02365.15:No apical meristem (NAM) protein
gene-LOC100217217	303.92	438.4	463.65	217.59	239.11	171.92	-1.08064	0.000145214	0.00399864	down	NC_050100.1	173174464	173178522	+	GRMZM5G864335	protein_coding	K03386 peroxiredoxin (alkyl hydroperoxide reductase subunit C) [EC:1.11.1.15] | (RefSeq) 2-cys peroxiredoxin BAS1 (A)	--	2-cys peroxiredoxin BAS1 [Zea mays]	RecName: Full=2-Cys peroxiredoxin BAS1, chloroplastic; EC=1.11.1.15; AltName: Full=Thiol-specific antioxidant protein; Flags: Precursor;	SubName: Full=2-Cys peroxiredoxin BAS1 chloroplastic {ECO:0000313|EMBL:AQK71572.1};	Alkyl hydroperoxide reductase, thiol specific antioxidant and related enzymes	GO:0009507,chloroplast; GO:0004601,peroxidase activity; GO:0051920,peroxiredoxin activity; GO:0045454,cell redox homeostasis; GO:0042744,hydrogen peroxide catabolic process	PF00578.21:AhpC/TSA family
gene-LOC100217220	0.36	0.86	0.25	1.72	4.04	3.79	2.53422	0.000137422	0.00382009	up	NC_050104.1	46177174	46178861	-	GRMZM2G099740	protein_coding	K08237 hydroquinone glucosyltransferase [EC:2.4.1.218] | (RefSeq) uncharacterized protein LOC100383065 (A)	--	uncharacterized protein LOC100217220 [Zea mays]	RecName: Full=UDP-glucose:2-hydroxyflavanone C-glucosyltransferase {ECO:0000303|PubMed:19411659}; Short=OsCGT {ECO:0000303|PubMed:19411659}; EC=2.4.1.- {ECO:0000305};	RecName: Full=Glycosyltransferase {ECO:0000256|RuleBase:RU362057}; EC=2.4.1.- {ECO:0000256|RuleBase:RU362057};	UDP-glucuronosyl and UDP-glucosyl transferase	GO:0016758,transferase activity, transferring hexosyl groups; GO:0008152,metabolic process	PF00201.18:UDP-glucoronosyl and UDP-glucosyl transferase
gene-LOC100217290	7.36	7.42	4.77	18.67	25.67	19.67	1.58117	7.66068e-07	4.99044e-05	up	NC_050099.1	147391283	147394737	-	GRMZM2G125529	protein_coding	K00025 malate dehydrogenase [EC:1.1.1.37] | (RefSeq) malate dehydrogenase, cytoplasmic-like (A)	ko00020: Citrate cycle (TCA cycle); ko00270: Cysteine and methionine metabolism; ko00620: Pyruvate metabolism; ko00630: Glyoxylate and dicarboxylate metabolism; ko00710: Carbon fixation in photosynthetic organisms; ko01200: Carbon metabolism	uncharacterized protein LOC100217290 [Zea mays]	--	SubName: Full=Uncharacterized protein {ECO:0000313|EMBL:ACF83288.1};	RNA-binding proteins	--	--
gene-LOC100272240	267.4	66.97	207.31	55.38	47.32	72.37	-1.72289	9.73085e-05	0.00288867	down	NC_050096.1	188862346	188863605	-	--	protein_coding	--	--	uncharacterized protein LOC100272240 [Zea mays]	--	SubName: Full=Induced stolen tip protein TUB8 {ECO:0000313|EMBL:ACG24608.1};	--	--	--
gene-LOC100272269	27.85	36.27	40.73	10.76	8.37	17.79	-1.65492	2.18617e-06	0.000123541	down	NC_050102.1	182741329	182743062	+	GRMZM2G181607,pco089198	protein_coding	K03671 thioredoxin 1 | (RefSeq) thioredoxin F-type, chloroplastic-like (A)	--	uncharacterized LOC100272269 [Zea mays]	RecName: Full=Thioredoxin-like 1-1, chloroplastic; AltName: Full=Lilium-type thioredoxin 1-1;	SubName: Full=Thioredoxin-like 1-1 chloroplastic {ECO:0000313|EMBL:ONM60902.1};	Thioredoxin	GO:0005623,cell; GO:0045454,cell redox homeostasis; GO:0055114,oxidation-reduction process	PF00085.20:Thioredoxin
gene-LOC100272289	0.27	0.12	0.13	0.96	1.26	0.67	2.37874	2.84147e-05	0.00107191	up	NC_050104.1	141868842	141873413	-	GRMZM2G034791	protein_coding	K13125 nitric oxide synthase-interacting protein | (RefSeq) nitric oxide synthase interacting protein (A)	--	nitric oxide synthase interacting protein [Zea mays]	RecName: Full=E3 ubiquitin-protein ligase CSU1 {ECO:0000305}; EC=2.3.2.27 {ECO:0000269|PubMed:24838976}; AltName: Full=Protein COP1 SUPPRESSOR 1 {ECO:0000303|PubMed:24838976}; AltName: Full=RING-type E3 ubiquitin transferase CSU1 {ECO:0000305};	SubName: Full=Uncharacterized protein {ECO:0000313|EMBL:ACF83429.1};	Uncharacterized conserved protein	GO:0016607,nuclear speck; GO:0046872,metal ion binding; GO:0061630,ubiquitin protein ligase activity; GO:0009640,photomorphogenesis; GO:0031648,protein destabilization	PF04641.12:Rtf2 RING-finger
gene-LOC100272301	4.88	3.37	5.1	14.89	10.67	11.53	1.34571	7.68318e-11	1.53348e-08	up	NC_050105.1	143802875	143815401	+	GRMZM2G156174,GRMZM2G456618,si486016f12b	protein_coding	K14318 nuclear pore complex protein Nup88 | (RefSeq) nuclear pore complex protein NUP88 (A)	ko03013: RNA transport	nuclear pore complex protein NUP88 isoform X1 [Zea mays]	RecName: Full=Nuclear pore complex protein NUP88 {ECO:0000303|PubMed:21189294}; AltName: Full=Nucleoporin 88; AltName: Full=Protein EMBRYO DEFECTIVE 2789; AltName: Full=Protein MODIFIER OF SNC1,7 {ECO:0000303|PubMed:19700630};	SubName: Full=Nuclear pore complex protein NUP88 {ECO:0000313|EMBL:AQK45986.1};	Nuclear pore complex, Nup88/rNup84 component	GO:0005635,nuclear envelope; GO:0005643,nuclear pore; GO:0005215,transporter activity; GO:0045087,innate immune response; GO:0006406,mRNA export from nucleus; GO:0006611,protein export from nucleus; GO:0006606,protein import into nucleus; GO:0000055,ribosomal large subunit export from nucleus; GO:0000056,ribosomal small subunit export from nucleus; GO:0009627,systemic acquired resistance	PF10168.9:Nuclear pore component
gene-LOC100272379	6.27	5.03	2.24	15.47	6.58	42.15	2.09486	0.00119359	0.0207039	up	NC_050098.1	153834754	153940325	+	glucA,Gns1,GRMZM2G125032,GRMZM2G433365	protein_coding	K19891 glucan endo-1,3-beta-glucosidase 1/2/3 [EC:3.2.1.39] | (RefSeq) O-Glycosyl hydrolases family 17 protein (A)	ko00500: Starch and sucrose metabolism	uncharacterized protein LOC100272379 precursor [Zea mays]	RecName: Full=Glucan endo-1,3-beta-glucosidase GII; EC=3.2.1.39 {ECO:0000269|PubMed:8514770}; AltName: Full=(1->3)-beta-glucan endohydrolase GII; AltName: Full=(1->3)-beta-glucanase isoenzyme GII; AltName: Full=Beta-1,3-endoglucanase GII; Flags: Precursor;	SubName: Full=Beta-1,3-glucanase {ECO:0000313|EMBL:ADL60383.1}; EC=3.2.1.58 {ECO:0000313|EMBL:ADL60383.1}; Flags: Precursor;	--	GO:0042973,glucan endo-1,3-beta-D-glucosidase activity; GO:0006076,(1->3)-beta-D-glucan catabolic process; GO:0050832,defense response to fungus	PF00332.18:Glycosyl hydrolases family 17
gene-LOC100272471	0.32	0.27	0.26	1.34	2.22	0.73	2.20833	0.0018592	0.0290031	up	NC_050099.1	182459892	182462574	+	GRMZM2G044670	protein_coding	--	--	uncharacterized protein LOC100272471 [Zea mays]	RecName: Full=Protein XRI1; AltName: Full=Protein X-RAY INDUCED 1;	SubName: Full=Uncharacterized protein {ECO:0000313|EMBL:ACF83783.1, ECO:0000313|EnsemblPlants:Zm00001d052130_P001};	--	GO:0005634,nucleus; GO:0006281,DNA repair; GO:0007143,female meiotic nuclear division; GO:0007140,male meiotic nuclear division; GO:0009555,pollen development; GO:0010165,response to X-ray	--
gene-LOC100272498	0.15	0	0.17	4.21	4.32	5.16	5.3327	2.00155e-16	1.25172e-13	up	NC_050097.1	216870579	216872022	+	GRMZM2G339994,pco144726	protein_coding	K00059 3-oxoacyl-[acyl-carrier protein] reductase [EC:1.1.1.100] | (RefSeq) short chain dehydrogenase mdpC-like (A)	ko00061: Fatty acid biosynthesis; ko00780: Biotin metabolism; ko01212: Fatty acid metabolism	NAD(P)-binding Rossmann-fold superfamily protein [Zea mays]	RecName: Full=Glucose and ribitol dehydrogenase homolog; EC=1.1.1.-;	SubName: Full=NAD(P)-binding Rossmann-fold superfamily protein {ECO:0000313|EMBL:ONM25124.1};	Reductases with broad range of substrate specificities	GO:0016491,oxidoreductase activity	PF13561.6:Enoyl-(Acyl carrier protein) reductase
gene-LOC100272503	3.79	2.89	4.91	10.6	8.82	9.37	1.18619	2.43658e-06	0.000136052	up	--	--	--	--	--	--	--	--
gene-LOC100272515	9.88	24.07	19.57	9.93	5.41	6.69	-1.46169	0.000734576	0.0143459	down	NC_050096.1	230459947	230462019	-	GRMZM2G168744	protein_coding	--	--	uncharacterized protein LOC100272515 precursor [Zea mays]	RecName: Full=Endonuclease 1; Short=AtENDO1; EC=3.1.30.1; AltName: Full=Bifunctional nuclease I; Short=AtBFN1; AltName: Full=Deoxyribonuclease ENDO1; AltName: Full=Single-stranded-nucleate endonuclease ENDO1; Flags: Precursor;	SubName: Full=Endonuclease 1 {ECO:0000313|EMBL:ONM05219.1};	--	GO:0016891,endoribonuclease activity, producing 5'-phosphomonoesters; GO:0046872,metal ion binding; GO:0003676,nucleic acid binding; GO:0000014,single-stranded DNA endodeoxyribonuclease activity; GO:0043765,T/G mismatch-specific endonuclease activity; GO:0006308,DNA catabolic process; GO:0080187,floral organ senescence; GO:0010150,leaf senescence	PF02265.16:S1/P1 Nuclease
gene-LOC100272522	16.05	9.36	11.94	5.6	4.5	5.89	-1.34519	2.9738e-08	2.93644e-06	down	NC_050097.1	139690399	139694026	+	GRMZM2G115451,pco082608	protein_coding	K03884 NADH-ubiquinone oxidoreductase chain 6 [EC:7.1.1.2] | (RefSeq) uncharacterized protein LOC109243048 (A)	ko00190: Oxidative phosphorylation	uncharacterized protein LOC100272522 [Zea mays]	RecName: Full=Cytosolic invertase 1 {ECO:0000303|PubMed:18317796}; Short=OsCYT-INV1 {ECO:0000303|PubMed:18317796}; EC=3.2.1.26 {ECO:0000269|PubMed:18317796};	SubName: Full=Alkaline/neutral invertase CINV2 {ECO:0000313|EMBL:ONM19603.1};	--	GO:0005829,cytosol; GO:0033926,glycopeptide alpha-N-acetylgalactosaminidase activity; GO:0004575,sucrose alpha-glucosidase activity; GO:0010311,lateral root formation; GO:0009555,pollen development; GO:0080022,primary root development; GO:0048510,regulation of timing of transition from vegetative to reproductive phase; GO:0005987,sucrose catabolic process	PF12899.7:Alkaline and neutral invertase
gene-LOC100272548	13.95	14.93	22.48	7.09	6.97	7.05	-1.41407	4.17133e-07	2.97189e-05	down	NC_050105.1	120176890	120178397	+	GRMZM2G072174	protein_coding	--	--	uncharacterized protein LOC100272548 [Zea mays]	RecName: Full=PsbP domain-containing protein 2, chloroplastic; AltName: Full=PsbP-related thylakoid lumenal protein 3; Flags: Precursor;	SubName: Full=PsbP domain-containing protein 2 chloroplastic {ECO:0000313|EMBL:AQK43727.1};	--	GO:0009507,chloroplast; GO:0009543,chloroplast thylakoid lumen; GO:0019898,extrinsic component of membrane; GO:0009654,photosystem II oxygen evolving complex; GO:0009579,thylakoid; GO:0005509,calcium ion binding; GO:0015979,photosynthesis	PF01789.16:PsbP
gene-LOC100272587	2.45	1.19	2.78	8.84	5.99	8.14	1.71973	1.52721e-06	9.1057e-05	up	NC_050099.1	187638927	187640661	+	GRMZM2G036282	protein_coding	--	--	uncharacterized protein LOC100272587 [Zea mays]	--	SubName: Full=Uncharacterized protein {ECO:0000313|EMBL:ACF84002.1, ECO:0000313|EnsemblPlants:Zm00001d052277_P001};	--	--	PF14009.6:Domain of unknown function (DUF4228)
gene-LOC100272601	5.28	5.95	3.58	13.34	15.98	18.38	1.54683	1.49533e-06	8.93452e-05	up	NC_050099.1	7629460	7634480	+	GRMZM2G133675,pco136360	protein_coding	--	--	Transcription factor bHLH47 [Zea mays]	RecName: Full=Transcription factor BHLH062 {ECO:0000305}; AltName: Full=Basic helix-loop-helix protein 1 {ECO:0000303|PubMed:12920519}; Short=OsbHLH1 {ECO:0000303|PubMed:12920519}; AltName: Full=Basic helix-loop-helix protein 62 {ECO:0000303|PubMed:16896230}; Short=OsbHLH062 {ECO:0000303|PubMed:16896230}; AltName: Full=bHLH transcription factor bHLH062 {ECO:0000305};	SubName: Full=Transcription factor bHLH47 {ECO:0000313|EMBL:AQK49170.1};	--	GO:0005634,nucleus; GO:0003677,DNA binding; GO:0046983,protein dimerization activity; GO:0006355,regulation of transcription, DNA-templated; GO:0006351,transcription, DNA-templated	PF14662.6:Coiled-coil region of CCDC155 or KASH
gene-LOC100272654	11.2	26.75	14.25	8.21	6.48	6.12	-1.50557	0.000359049	0.00814211	down	NC_050101.1	128286329	128287988	+	COL10,GRMZM2G012717	protein_coding	K12135 zinc finger protein CONSTANS | (RefSeq) zinc finger protein CONSTANS-like (A)	ko04712: Circadian rhythm - plant	uncharacterized protein LOC100272654 [Zea mays]	RecName: Full=Zinc finger protein CONSTANS-LIKE 16;	SubName: Full=C2C2-CO-like transcription factor {ECO:0000313|EMBL:AIB05431.1}; SubName: Full=Zinc finger protein CONSTANS-LIKE 7 {ECO:0000313|EMBL:AQK83620.1};	GATA-4/5/6 transcription factors	GO:0016020,membrane; GO:0005634,nucleus; GO:0003700,DNA-binding transcription factor activity; GO:0008270,zinc ion binding; GO:0006355,regulation of transcription, DNA-templated	PF06203.14:CCT motif
gene-LOC100272659	0.03	0.05	0.1	1.41	0.72	3.29	4.77668	2.10371e-07	1.65833e-05	up	NC_050101.1	15262061	15263967	+	GRMZM2G055238,GRMZM2G135746	protein_coding	--	--	uncharacterized LOC100272659 [Zea mays]	RecName: Full=Ureide permease 4 {ECO:0000303|PubMed:11971139}; Short=AtUPS4 {ECO:0000303|PubMed:11971139};	SubName: Full=Uncharacterized protein {ECO:0000313|EMBL:ACF84133.1};	--	GO:0009507,chloroplast; GO:0016021,integral component of membrane; GO:0005524,ATP binding; GO:0022857,transmembrane transporter activity; GO:0071705,nitrogen compound transport	PF07168.11:Ureide permease
gene-LOC100272675	3.14	5.38	5.8	1.94	1.51	2.87	-1.33582	0.00260121	0.03727	down	NC_050103.1	64627828	64629170	+	GRMZM2G119693	protein_coding	K09422 transcription factor MYB, plant | (RefSeq) MYB transcription factor (A)	--	MYB transcription factor [Zea mays]	RecName: Full=Myb-related protein Hv33;	SubName: Full=MYB transcription factor {ECO:0000313|EMBL:ADX60134.1};	Transcription factor, Myb superfamily	GO:0005634,nucleus; GO:0003677,DNA binding; GO:0006355,regulation of transcription, DNA-templated; GO:0006351,transcription, DNA-templated	PF00249.31:Myb-like DNA-binding domain
gene-LOC100272711	144.63	60.03	80.94	275.59	196.18	200.18	1.12164	0.00042251	0.00924594	up	NC_050097.1	174511195	174513533	+	GRMZM2G173809,umc2194	protein_coding	--	--	uncharacterized protein LOC100272711 precursor [Zea mays]	RecName: Full=Ricin; Contains: RecName: Full=Ricin A chain; EC=3.2.2.22; AltName: Full=rRNA N-glycosidase; Contains: RecName: Full=Linker peptide; Contains: RecName: Full=Ricin B chain; Flags: Precursor;	RecName: Full=rRNA N-glycosidase {ECO:0000256|RuleBase:RU004915}; EC=3.2.2.22 {ECO:0000256|RuleBase:RU004915};	--	GO:0005783,endoplasmic reticulum; GO:0030246,carbohydrate binding; GO:0000166,nucleotide binding; GO:0030598,rRNA N-glycosylase activity; GO:0090729,toxin activity; GO:0006952,defense response; GO:0031640,killing of cells of other organism; GO:0017148,negative regulation of translation	PF00652.22:Ricin-type beta-trefoil lectin domain
gene-LOC100272720	17.89	13.24	14.46	36.1	37.44	39.55	1.18818	5.85163e-12	1.61448e-09	up	NC_050100.1	25413683	25419595	-	GRMZM2G090736	protein_coding	K07390 monothiol glutaredoxin | (RefSeq) monothiol glutaredoxin-S15, mitochondrial-like (A)	--	uncharacterized protein LOC100272720 [Zea mays]	RecName: Full=Monothiol glutaredoxin-S11;	SubName: Full=Monothiol glutaredoxin-S17 {ECO:0000313|EMBL:AQK64823.1};	Glutaredoxin-related protein	GO:0005737,cytoplasm; GO:0051537,2 iron, 2 sulfur cluster binding; GO:0009055,electron transfer activity; GO:0046872,metal ion binding; GO:0015035,protein disulfide oxidoreductase activity; GO:0045454,cell redox homeostasis	PF00462.24:Glutaredoxin
gene-LOC100272739	55.52	108.79	69.39	36.99	45.85	25.57	-1.26212	0.00130942	0.0221705	down	NC_050099.1	194311710	194315108	-	GRMZM6G654251	protein_coding	--	--	uncharacterized protein LOC100272739 precursor [Zea mays]	--	SubName: Full=Major facilitator superfamily protein {ECO:0000313|EMBL:AQK57390.1};	Predicted transporter ADD1 (major facilitator superfamily)	GO:0016021,integral component of membrane; GO:0005215,transporter activity; GO:0055085,transmembrane transport	PF07690.16:Major Facilitator Superfamily
gene-LOC100272749	39.26	52.2	35.52	103.74	115.95	109.89	1.23004	3.21796e-06	0.000172824	up	NC_050102.1	138892460	138894224	+	GRMZM2G177229,umc2567	protein_coding	K12836 splicing factor U2AF 35 kDa subunit | (RefSeq) umc2567; uncharacterized protein LOC100272749 (A)	ko03040: Spliceosome	uncharacterized protein LOC100272749 [Zea mays]	RecName: Full=Splicing factor U2af small subunit A; AltName: Full=U2 auxiliary factor 35 kDa subunit A; AltName: Full=U2 small nuclear ribonucleoprotein auxiliary factor small subunit A; Short=U2 snRNP auxiliary factor small subunit A; AltName: Full=Zinc finger CCCH domain-containing protein 60; Short=OsC3H60;	SubName: Full=C3H40 C3H type transcription factor {ECO:0000313|EMBL:AFT82717.1}; Flags: Fragment;	U2 snRNP splicing factor, small subunit, and related proteins	GO:0005681,spliceosomal complex; GO:0089701,U2AF; GO:0003677,DNA binding; GO:0046872,metal ion binding; GO:0030628,pre-mRNA 3'-splice site binding; GO:0000398,mRNA splicing, via spliceosome	PF00642.24:Zinc finger C-x8-C-x5-C-x3-H type (and similar)
gene-LOC100272764	0.67	0.5	0.16	2.23	2.52	2.28	2.27875	0.000177073	0.00465719	up	NC_050096.1	242409153	242410719	+	GRMZM2G130904	protein_coding	K00430 peroxidase [EC:1.11.1.7] | (RefSeq) uncharacterized protein LOC100272764 precursor (A)	ko00940: Phenylpropanoid biosynthesis	Peroxidase 59 [Zea mays]	RecName: Full=Peroxidase 59; Short=Atperox P59; EC=1.11.1.7; AltName: Full=ATPN; AltName: Full=Peroxidase N; Flags: Precursor;	RecName: Full=Peroxidase {ECO:0000256|RuleBase:RU362060, ECO:0000256|SAAS:SAAS00709852}; EC=1.11.1.7 {ECO:0000256|RuleBase:RU362060, ECO:0000256|SAAS:SAAS00709852};	--	GO:0005737,cytoplasm; GO:0005576,extracellular region; GO:0005634,nucleus; GO:0020037,heme binding; GO:0046872,metal ion binding; GO:0004601,peroxidase activity; GO:0042744,hydrogen peroxide catabolic process; GO:0006979,response to oxidative stress	PF00141.23:Peroxidase
gene-LOC100272820	1.71	0.97	0.69	26.86	16.27	83.53	5.1018	9.46074e-16	5.32489e-13	up	NC_050103.1	53225830	53226713	-	PRms,TIDP2793	protein_coding	K13449 pathogenesis-related protein 1 | (RefSeq) TIDP2793; pathogenesis-related protein PRMS precursor (A)	ko04016: MAPK signaling pathway - plant; ko04075: Plant hormone signal transduction; ko04626: Plant-pathogen interaction	pathogenesis-related protein PRMS precursor [Zea mays]	RecName: Full=Pathogenesis-related protein PRMS; Flags: Precursor;	SubName: Full=Pathogenesis-related protein PRMS {ECO:0000313|EMBL:AQK91634.1};	Defense-related protein containing SCP domain	GO:0005576,extracellular region; GO:0006952,defense response; GO:0009607,response to biotic stimulus	PF00188.26:Cysteine-rich secretory protein family
gene-LOC100272845	92.18	118.25	114.45	54.14	71.51	43.22	-1.07641	0.00028336	0.00677511	down	NC_050099.1	210876603	210878683	-	GRMZM2G155253	protein_coding	K01623 fructose-bisphosphate aldolase, class I [EC:4.1.2.13] | (RefSeq) AY110170; uncharacterized protein LOC100272845 (A)	ko00010: Glycolysis / Gluconeogenesis; ko00030: Pentose phosphate pathway; ko00051: Fructose and mannose metabolism; ko00710: Carbon fixation in photosynthetic organisms; ko01200: Carbon metabolism; ko01230: Biosynthesis of amino acids	uncharacterized protein LOC100272845 [Zea mays]	RecName: Full=Fructose-bisphosphate aldolase, chloroplastic {ECO:0000305}; EC=4.1.2.13 {ECO:0000305}; AltName: Full=Chloroplastic aldolase {ECO:0000303|PubMed:8163192}; Short=AldP {ECO:0000303|PubMed:8163192}; Flags: Precursor;	RecName: Full=Fructose-bisphosphate aldolase {ECO:0000256|RuleBase:RU003994, ECO:0000256|SAAS:SAAS00336718}; EC=4.1.2.13 {ECO:0000256|RuleBase:RU003994, ECO:0000256|SAAS:SAAS00336718};	Fructose-biphosphate aldolase	GO:0005737,cytoplasm; GO:0010287,plastoglobule; GO:0004332,fructose-bisphosphate aldolase activity; GO:0006094,gluconeogenesis; GO:0006096,glycolytic process	PF00274.19:Fructose-bisphosphate aldolase class-I
gene-LOC100272862	3.46	2.94	2.59	9.37	13.34	7.07	1.61312	5.05332e-06	0.000253495	up	NC_050102.1	24154819	24156615	+	GRMZM5G815665	protein_coding	K13227 UDP-glucosyltransferase BX8/BX9 [EC:2.4.1.202] | (RefSeq) bx8; DIMBOA UDP-glucosyltransferase BX8 (A)	ko00402: Benzoxazinoid biosynthesis	uncharacterized protein LOC100272862 [Zea mays]	RecName: Full=DIMBOA UDP-glucosyltransferase BX8; EC=2.4.1.202 {ECO:0000269|PubMed:11851909, ECO:0000269|PubMed:16666853}; AltName: Full=2,4-dihydroxy-7-methoxy-2H-1,4-benzoxazin-3(4H)-one 2-D-glucosyltransferase BX8; AltName: Full=Protein BENZOXAZINLESS 8;	SubName: Full=Uncharacterized protein {ECO:0000313|EMBL:ACF84620.1};	UDP-glucuronosyl and UDP-glucosyl transferase	GO:0047254,2,4-dihydroxy-7-methoxy-2H-1,4-benzoxazin-3(4H)-one 2-D-glucosyltransferase activity; GO:0008152,metabolic process	PF00201.18:UDP-glucoronosyl and UDP-glucosyl transferase
gene-LOC100272870	2.23	1.39	1.53	6.64	13.77	19.9	2.86568	3.01659e-09	3.94851e-07	up	NC_050099.1	7657804	7658913	+	GRMZM2G133781	protein_coding	K01183 chitinase [EC:3.2.1.14] | (RefSeq) uncharacterized protein LOC100272870 precursor (A)	ko00520: Amino sugar and nucleotide sugar metabolism	uncharacterized protein LOC100272870 precursor [Zea mays]	RecName: Full=Xylanase inhibitor protein 2; AltName: Full=Class III chitinase homolog h; Flags: Precursor;	SubName: Full=Acidic endochitinase {ECO:0000313|EMBL:AQK49184.1};	Chitinase	GO:0005576,extracellular region; GO:0008061,chitin binding; GO:0004568,chitinase activity; GO:0005975,carbohydrate metabolic process; GO:0006032,chitin catabolic process; GO:0006952,defense response	PF00704.28:Glycosyl hydrolases family 18
gene-LOC100272880	12.97	18.2	14.43	71.45	101.93	193.24	2.86318	6.11521e-12	1.67082e-09	up	NC_050097.1	238221485	238222768	-	GRMZM2G053206	protein_coding	K22683 aspartyl protease family protein [EC:3.4.23.-] | (RefSeq) hypothetical protein (A)	--	uncharacterized protein LOC100272880 precursor [Zea mays]	RecName: Full=Basic 7S globulin; AltName: Full=SBg7S; Short=Bg; Contains: RecName: Full=Basic 7S globulin high kDa subunit; Contains: RecName: Full=Basic 7S globulin low kDa subunit; Flags: Precursor;	SubName: Full=Eukaryotic aspartyl protease family protein {ECO:0000313|EMBL:ONM27497.1};	Aspartyl protease	GO:0004190,aspartic-type endopeptidase activity; GO:0042802,identical protein binding; GO:0045735,nutrient reservoir activity; GO:0030163,protein catabolic process; GO:0006508,proteolysis	PF14541.6:Xylanase inhibitor C-terminal
gene-LOC100272892	15.14	9.68	15.64	46.61	28.1	46.88	1.45707	6.29466e-08	5.78903e-06	up	NC_050096.1	93617491	93619895	-	GRMZM2G425719	protein_coding	K22324 aliphatic glucosinolate S-oxygenase [EC:1.14.13.237] | (RefSeq) flavin-containing monooxygenase FMO GS-OX5 isoform X1 (A)	--	uncharacterized LOC100272892 [Zea mays]	RecName: Full=Flavin-containing monooxygenase FMO GS-OX5; EC=1.14.13.237 {ECO:0000269|PubMed:18799661}; AltName: Full=Flavin-monooxygenase glucosinolate S-oxygenase 5;	RecName: Full=Flavin-containing monooxygenase {ECO:0000256|RuleBase:RU361177}; EC=1.-.-.- {ECO:0000256|RuleBase:RU361177};	Flavin-containing monooxygenase	GO:0080107,8-methylthiopropyl glucosinolate S-oxygenase activity; GO:0050660,flavin adenine dinucleotide binding; GO:0004499,N,N-dimethylaniline monooxygenase activity; GO:0050661,NADP binding; GO:0019761,glucosinolate biosynthetic process	PF00743.19:Flavin-binding monooxygenase-like
gene-LOC100272911	0.12	0.2	0.09	3.7	7.5	5.46	5.19269	4.33978e-22	6.4279e-19	up	NC_050104.1	145590921	145594161	+	GRMZM2G366532,pco094428	protein_coding	K03283 heat shock 70kDa protein 1/2/6/8 | (RefSeq) pco094428; uncharacterized protein LOC100272911 (A)	ko03040: Spliceosome; ko04141: Protein processing in endoplasmic reticulum; ko04144: Endocytosis	uncharacterized protein LOC100272911 [Zea mays]	RecName: Full=Heat shock cognate 70 kDa protein;	SubName: Full=Uncharacterized protein {ECO:0000313|EMBL:ACF84762.1};	Molecular chaperones HSP70/HSC70, HSP70 superfamily	GO:0005524,ATP binding	PF00012.20:Hsp70 protein
gene-LOC100272917	6.87	5.79	4.02	15.62	17.67	16.81	1.45846	1.5082e-07	1.24834e-05	up	NC_050097.1	23916895	23925653	-	GRMZM2G070863	protein_coding	K09553 stress-induced-phosphoprotein 1 | (RefSeq) uncharacterized protein LOC100272917 (A)	--	unknown [Zea mays]	RecName: Full=Hsp70-Hsp90 organizing protein; Short=TaHop;	SubName: Full=Hsp70-Hsp90 organizing protein 3 {ECO:0000313|EMBL:ONM15446.1};	Molecular co-chaperone STI1	GO:0005737,cytoplasm; GO:0005634,nucleus; GO:0051879,Hsp90 protein binding; GO:0070678,preprotein binding; GO:0051131,chaperone-mediated protein complex assembly	PF00515.28:Tetratricopeptide repeat
gene-LOC100272926	1.23	0.54	0.62	3.63	3.07	3.7	2.01367	1.75266e-07	1.40522e-05	up	NC_050097.1	224094435	224096987	+	GRMZM2G003409	protein_coding	--	--	uncharacterized protein LOC100272926 [Zea mays]	RecName: Full=Ricin B-like lectin R40G2 {ECO:0000305}; AltName: Full=Osr40g2 {ECO:0000303|PubMed:9265787};	SubName: Full=Hydroxyproline-rich glycoprotein family protein {ECO:0000313|EMBL:ONM26251.1};	--	GO:0030246,carbohydrate binding	PF14200.6:Ricin-type beta-trefoil lectin domain-like
gene-LOC100272933	707.78	639.98	994.34	333.34	186.37	196.14	-1.85407	7.66402e-11	1.53348e-08	down	NC_050101.1	134533295	134534385	-	GRMZM2G064096	protein_coding	--	--	germin-like protein precursor [Zea mays]	RecName: Full=Germin-like protein 8-14; AltName: Full=Germin-like protein 1; AltName: Full=Germin-like protein 5; Short=OsGER5; Flags: Precursor;	SubName: Full=Germin-like protein {ECO:0000313|EMBL:AAQ95582.1}; SubName: Full=Germin-like protein1 {ECO:0000313|EMBL:AQK84170.1};	--	GO:0048046,apoplast; GO:0005618,cell wall; GO:0031012,extracellular matrix; GO:0030145,manganese ion binding; GO:0045735,nutrient reservoir activity	PF00190.22:Cupin
gene-LOC100272946	1.75	0.79	0.98	6.49	4.31	7.58	2.26514	1.6612e-09	2.37307e-07	up	NC_050096.1	305028832	305031722	-	GRMZM2G134054,PAPhy	protein_coding	K22390 acid phosphatase type 7 | (RefSeq) uncharacterized LOC100272946 precursor (A)	--	uncharacterized LOC100272946 isoform X1 [Zea mays]	RecName: Full=Purple acid phosphatase 15; EC=3.1.3.-; EC=3.1.3.2; AltName: Full=Phytase; Flags: Precursor;	RecName: Full=Purple acid phosphatase {ECO:0000256|RuleBase:RU361203}; EC=3.1.3.2 {ECO:0000256|RuleBase:RU361203};	Purple acid phosphatase	GO:0005576,extracellular region; GO:0003993,acid phosphatase activity; GO:0046872,metal ion binding; GO:0009846,pollen germination; GO:0009845,seed germination	PF00149.28:Calcineurin-like phosphoesterase
gene-LOC100272958	0.08	0.67	0.27	1.61	3.69	4.82	3.11754	0.000146369	0.00402257	up	NC_050102.1	128021865	128023080	-	GRMZM2G429617	protein_coding	K10696 E3 ubiquitin-protein ligase BRE1 [EC:2.3.2.27] | (RefSeq) E3 ubiquitin-protein ligase BRE1-like 2 (A)	--	uncharacterized protein LOC100272958 [Zea mays]	--	SubName: Full=Plant viral-response family protein-like {ECO:0000313|EMBL:ONM55334.1};	--	GO:0016021,integral component of membrane	PF04819.12:Family of unknown function (DUF716)
gene-LOC100272986	4.89	1.88	4.92	27.46	18.15	21.02	2.39976	4.35407e-11	9.28275e-09	up	NC_050096.1	33112953	33116216	+	GRMZM2G108032	protein_coding	K01181 endo-1,4-beta-xylanase [EC:3.2.1.8] | (RefSeq) probable endo-1,4-beta-xylanase C (A)	--	putative glycosyl hydrolase family 10 protein precursor [Zea mays]	--	SubName: Full=Glycosyl hydrolase family 10 protein {ECO:0000313|EMBL:ONL95890.1};	--	GO:0004553,hydrolase activity, hydrolyzing O-glycosyl compounds; GO:0005975,carbohydrate metabolic process	PF00331.20:Glycosyl hydrolase family 10
gene-LOC100272993	0.14	0	0.13	0.76	1.96	2.14	4.15141	3.65634e-05	0.00130249	up	NC_050102.1	169771727	169773138	+	GRMZM2G104204	protein_coding	K09338 homeobox-leucine zipper protein | (RefSeq) uncharacterized protein LOC100272993 (A)	--	uncharacterized protein LOC100272993 [Zea mays]	RecName: Full=Homeobox-leucine zipper protein HOX14; AltName: Full=HD-ZIP protein HOX14; AltName: Full=Homeodomain transcription factor HOX14; AltName: Full=OsHox14;	SubName: Full=Homeobox-leucine zipper protein ATHB-40 {ECO:0000313|EMBL:ONM59088.1};	Transcription factor HEX, contains HOX and HALZ domains	GO:0005634,nucleus; GO:0043565,sequence-specific DNA binding; GO:0006355,regulation of transcription, DNA-templated; GO:0006351,transcription, DNA-templated	PF00046.29:Homeodomain
gene-LOC100273015	21.91	27.4	16.38	11.39	10.2	13.53	-1.05621	0.000422401	0.00924594	down	NC_050098.1	230763691	230778764	+	GRMZM2G022279	protein_coding	K01206 alpha-L-fucosidase [EC:3.2.1.51] | (RefSeq) alpha-L-fucosidase 3 (A)	ko00511: Other glycan degradation	uncharacterized protein LOC100273015 [Zea mays]	RecName: Full=GDSL esterase/lipase At2g27360; EC=3.1.1.-; AltName: Full=Extracellular lipase At2g27360; Flags: Precursor;	SubName: Full=GDSL esterase/lipase {ECO:0000313|EMBL:ONM41239.1};	--	GO:0005576,extracellular region; GO:0016788,hydrolase activity, acting on ester bonds; GO:0016042,lipid catabolic process	PF00657.22:GDSL-like Lipase/Acylhydrolase
gene-LOC100273016	2.43	0.74	1.5	9.02	5.54	12.04	2.40739	7.69583e-07	5.00176e-05	up	NC_050098.1	137997951	137999237	-	ARGOS9,GRMZM2G082943,ZAR9	protein_coding	--	--	auxin regulated gene involved in organ size 9 [Zea mays]	--	SubName: Full=ARGOS9 {ECO:0000313|EMBL:ONM33642.1}; SubName: Full=Auxin regulated gene involved in organ size 9 {ECO:0000313|EMBL:AEQ59629.1};	--	GO:0016021,integral component of membrane; GO:0046622,positive regulation of organ growth	--
gene-LOC100273019	7.27	7.1	16.35	4.31	4.41	4.45	-1.34503	0.000279561	0.00671454	down	NC_050098.1	152657340	152662700	-	--	protein_coding	K22312 hydroxyjasmonate sulfotransferase [EC:2.8.2.39] | (RefSeq) flavonol sulfotransferase-like (A)	--	uncharacterized LOC100273019 [Zea mays]	RecName: Full=Cytosolic sulfotransferase 5; Short=AtSOT5; EC=2.8.2.-; AltName: Full=Flavonoid 7-sulfotransferase 3a; Short=AtST3a;	RecName: Full=Sulfotransferase {ECO:0000256|RuleBase:RU361155}; EC=2.8.2.- {ECO:0000256|RuleBase:RU361155};	Sulfotransferase	GO:0005737,cytoplasm; GO:1990135,flavonoid sulfotransferase activity; GO:0008146,sulfotransferase activity; GO:0009812,flavonoid metabolic process	PF00685.27:Sulfotransferase domain
gene-LOC100273083	0.34	0.73	0.26	2.36	1.54	4.73	2.50791	0.000165551	0.00441188	up	NC_050096.1	244748557	244750380	+	GRMZM2G046700	protein_coding	K08139 MFS transporter, SP family, sugar:H+ symporter | (RefSeq) hypothetical protein (A)	--	uncharacterized protein LOC100273083 [Zea mays]	RecName: Full=Hexose carrier protein HEX6;	SubName: Full=Sugar transport protein 3 {ECO:0000313|EMBL:ONM06317.1};	Predicted transporter (major facilitator superfamily)	GO:0016021,integral component of membrane; GO:0015293,symporter activity; GO:0008643,carbohydrate transport	PF00083.24:Sugar (and other) transporter
gene-LOC100273094	11.34	11	5.35	23.36	19.95	30.25	1.26352	0.000516054	0.0108379	up	NC_050098.1	208043574	208046484	-	GRMZM2G054115	protein_coding	K14548 U3 small nucleolar RNA-associated protein 4 | (RefSeq) LOW QUALITY PROTEIN: U3 small nucleolar RNA-associated protein 4 homolog (A)	ko03008: Ribosome biogenesis in eukaryotes	uncharacterized LOC100273094 [Zea mays]	RecName: Full=Alliin lyase; Short=Alliinase; EC=4.4.1.4; AltName: Full=Cysteine sulphoxide lyase; Flags: Precursor; Fragment;	SubName: Full=Tryptophan aminotransferase-related protein 4 {ECO:0000313|EMBL:ONM38701.1};	--	GO:0005773,vacuole; GO:0047654,alliin lyase activity	PF04864.13:Allinase
gene-LOC100273132	2.76	2.59	4.24	1.23	1.35	1.53	-1.35018	0.000147058	0.0040297	down	NC_050097.1	153849617	153852150	+	GRMZM2G079127	protein_coding	K03327 multidrug resistance protein, MATE family | (RefSeq) putative MATE efflux family protein (A)	--	putative MATE efflux family protein [Zea mays]	RecName: Full=Protein DETOXIFICATION 21 {ECO:0000303|PubMed:11739388}; Short=AtDTX21 {ECO:0000303|PubMed:11739388}; AltName: Full=Multidrug and toxic compound extrusion protein 21 {ECO:0000305}; Short=MATE protein 21 {ECO:0000305};	RecName: Full=Protein DETOXIFICATION {ECO:0000256|RuleBase:RU004914}; AltName: Full=Multidrug and toxic compound extrusion protein {ECO:0000256|RuleBase:RU004914};	Uncharacterized membrane protein, predicted efflux pump	GO:0016021,integral component of membrane; GO:0015297,antiporter activity; GO:0015238,drug transmembrane transporter activity; GO:0006855,drug transmembrane transport	PF01554.18:MatE
gene-LOC100273195	0.32	2.24	0.39	3.77	7.16	7.42	2.43439	0.00228856	0.0339196	up	NC_050097.1	210554756	210556341	-	GRMZM2G175927	protein_coding	K01381 saccharopepsin [EC:3.4.23.25] | (RefSeq) aspartic proteinase CDR1-like (A)	--	uncharacterized protein LOC100273195 precursor [Zea mays]	RecName: Full=Aspartic proteinase nepenthesin-1; EC=3.4.23.12; AltName: Full=Nepenthesin-I; Flags: Precursor;	SubName: Full=Eukaryotic aspartyl protease family protein {ECO:0000313|EMBL:ONM24155.1};	Aspartyl protease	GO:0005576,extracellular region; GO:0004190,aspartic-type endopeptidase activity	PF14543.6:Xylanase inhibitor N-terminal
gene-LOC100273206	5.87	18.47	6.12	25.84	80.68	64.64	2.32968	0.00016164	0.00432646	up	NC_050100.1	48606166	48607312	-	--	protein_coding	K12822 RNA-binding protein 25 | (RefSeq) RNA-binding protein 25 (A)	ko03040: Spliceosome	uncharacterized protein LOC100273206 precursor [Zea mays]	RecName: Full=Early nodulin-like protein 2; AltName: Full=Phytocyanin-like protein; Flags: Precursor;	SubName: Full=Early nodulin-like protein 9 {ECO:0000313|EMBL:AQK66329.1};	--	GO:0031225,anchored component of membrane; GO:0046658,anchored component of plasma membrane; GO:0048046,apoplast; GO:0009507,chloroplast; GO:0005886,plasma membrane; GO:0005773,vacuole; GO:0009055,electron transfer activity	PF02298.17:Plastocyanin-like domain
gene-LOC100273207	16.16	28.21	9.72	157.94	91.7	291.07	3.13862	2.45165e-09	3.28544e-07	up	NC_050105.1	19272524	19274128	+	GRMZM2G169261	protein_coding	K10256 omega-6 fatty acid desaturase / acyl-lipid omega-6 desaturase (Delta-12 desaturase) [EC:1.14.19.6 1.14.19.22] | (RefSeq) LOC109774922; fatty acid desaturase DES2-like (A)	ko01040: Biosynthesis of unsaturated fatty acids; ko01212: Fatty acid metabolism	uncharacterized protein LOC100273207 [Zea mays]	RecName: Full=Fatty acid desaturase DES2 {ECO:0000303|PubMed:17178719}; Short=SbDES2 {ECO:0000303|PubMed:17178719}; EC=1.14.19.- {ECO:0000305};	SubName: Full=Delta(12)-fatty-acid desaturase {ECO:0000313|EMBL:AQK39994.1};	--	GO:0016021,integral component of membrane; GO:0016717,oxidoreductase activity, acting on paired donors, with oxidation of a pair of donors resulting in the reduction of molecular oxygen to two molecules of water; GO:0006636,unsaturated fatty acid biosynthetic process	PF00487.24:Fatty acid desaturase
gene-LOC100273252	8.73	6.45	14.84	5.29	5.02	4.76	-1.11285	0.00190848	0.0295915	down	NC_050096.1	11057496	11058772	-	GRMZM2G056786	protein_coding	K19041 E3 ubiquitin-protein ligase RNF38/44 [EC:2.3.2.27] | (RefSeq) RING-H2 finger protein ATL16-like (A)	--	putative RING zinc finger domain superfamily protein [Zea mays]	RecName: Full=RING-H2 finger protein ATL1; EC=2.3.2.27 {ECO:0000305}; AltName: Full=RING-type E3 ubiquitin transferase ATL1 {ECO:0000305};	SubName: Full=RING-H2 finger protein ATL16 {ECO:0000313|EMBL:ONL93684.1};	FOG: Predicted E3 ubiquitin ligase	GO:0016021,integral component of membrane; GO:0046872,metal ion binding; GO:0061630,ubiquitin protein ligase activity; GO:0043161,proteasome-mediated ubiquitin-dependent protein catabolic process	PF13639.6:Ring finger domain
gene-LOC100273283	6.63	2.47	4.3	11.86	9.57	17.76	1.44291	0.000362388	0.00818485	up	NC_050098.1	59884572	59886680	+	GRMZM2G107228	protein_coding	K00430 peroxidase [EC:1.11.1.7] | (RefSeq) uncharacterized protein LOC100273283 (A)	ko00940: Phenylpropanoid biosynthesis	uncharacterized protein LOC100273283 [Zea mays]	RecName: Full=Peroxidase 1; EC=1.11.1.7; AltName: Full=Plasma membrane-bound peroxidase 1; Short=pmPOX1; Flags: Precursor;	RecName: Full=Peroxidase {ECO:0000256|RuleBase:RU362060, ECO:0000256|SAAS:SAAS00709852}; EC=1.11.1.7 {ECO:0000256|RuleBase:RU362060, ECO:0000256|SAAS:SAAS00709852};	--	GO:0005576,extracellular region; GO:0005773,vacuole; GO:0020037,heme binding; GO:0046872,metal ion binding; GO:0004601,peroxidase activity; GO:0042744,hydrogen peroxide catabolic process; GO:0006979,response to oxidative stress	PF00141.23:Peroxidase
gene-LOC100273286	759.09	600.73	1440.77	636.37	307.36	376.47	-1.22497	0.00153995	0.0249927	down	NC_050105.1	147253307	147254220	-	--	protein_coding	K11855 ubiquitin carboxyl-terminal hydrolase 36/42 [EC:3.4.19.12] | (RefSeq) ubiquitin carboxyl-terminal hydrolase 36 (A)	--	uncharacterized LOC100273286 precursor [Zea mays]	RecName: Full=Lipid transfer protein EARLI 1; AltName: Full=Protein EARLY ARABIDOPSIS ALUMINUM INDUCED 1; Short=pEARLI1; Flags: Precursor;	SubName: Full=Bifunctional inhibitor/lipid-transfer protein/seed storage 2S albumin superfamily protein {ECO:0000313|EMBL:AQK46592.1};	--	GO:0009707,chloroplast outer membrane; GO:0005783,endoplasmic reticulum; GO:0005576,extracellular region; GO:0009505,plant-type cell wall; GO:0009506,plasmodesma; GO:0050832,defense response to fungus; GO:0009682,induced systemic resistance; GO:0009737,response to abscisic acid; GO:0009409,response to cold; GO:0009651,response to salt stress	PF14547.6:Hydrophobic seed protein
gene-LOC100273333	0.24	0	0.11	3.99	1.92	4.98	4.87891	4.73532e-08	4.44204e-06	up	NC_050096.1	296518001	296518841	-	GRMZM2G101682	protein_coding	--	--	uncharacterized protein LOC100273333 precursor [Zea mays]	--	SubName: Full=Uncharacterized protein {ECO:0000313|EMBL:ACF85840.1, ECO:0000313|EnsemblPlants:Zm00001d034506_P001};	--	--	--
gene-LOC100273345	1.6	0.23	0.26	12.12	5.4	19.75	4.06766	1.03028e-07	8.89387e-06	up	NC_050097.1	109448728	109449917	+	GRMZM2G045809	protein_coding	K00384 thioredoxin reductase (NADPH) [EC:1.8.1.9] | (RefSeq) thioredoxin reductase 1-like (A)	ko00450: Selenocompound metabolism	germin-like protein subfamily 1 member 17 precursor [Zea mays]	RecName: Full=Germin-like protein 8-12; Flags: Precursor;	SubName: Full=Germin-like protein subfamily 1 member 17 {ECO:0000313|EMBL:ACG44021.1}; SubName: Full=Germin-like protein subfamily 1 member 8 {ECO:0000313|EMBL:ONM18851.1};	--	GO:0048046,apoplast; GO:0005618,cell wall; GO:0030145,manganese ion binding; GO:0045735,nutrient reservoir activity	PF00190.22:Cupin
gene-LOC100273365	10.96	15.23	14.78	22.19	43.64	28.39	1.07734	0.00366151	0.0476385	up	NC_050103.1	117927879	117930158	+	GRMZM2G167689	protein_coding	K14399 polyribonucleotide 5'-hydroxyl-kinase [EC:2.7.1.78] | (RefSeq) Clp1-domain-containing protein (A)	ko03015: mRNA surveillance pathway	uncharacterized LOC100273365 [Zea mays]	RecName: Full=Patellin-6;	SubName: Full=Uncharacterized protein {ECO:0000313|EMBL:ACF85937.1};	Phosphatidylinositol transfer protein PDR16 and related proteins	GO:0005737,cytoplasm; GO:0005886,plasma membrane; GO:0008289,lipid binding; GO:0007049,cell cycle; GO:0051301,cell division	PF00650.20:CRAL/TRIO domain
gene-LOC100273368	3.61	11.51	7.09	3.28	1.53	3.1	-1.687	0.0025093	0.0362695	down	NC_050097.1	22361048	22362418	+	GRMZM5G881965	protein_coding	--	--	Cupredoxin superfamily protein [Zea mays]	RecName: Full=Blue copper protein; Flags: Precursor;	SubName: Full=Cupredoxin superfamily protein {ECO:0000313|EMBL:ONM15306.1};	--	GO:0009055,electron transfer activity; GO:0046872,metal ion binding	PF02298.17:Plastocyanin-like domain
gene-LOC100273369	1.57	3.09	0.97	0.49	0.41	0.4	-2.29879	0.000345602	0.00789441	down	NC_050097.1	29827423	29829031	+	GRMZM2G118950	protein_coding	K03320 ammonium transporter, Amt family | (RefSeq) uncharacterized protein LOC100273369 (A)	--	uncharacterized protein LOC100273369 [Zea mays]	RecName: Full=Ammonium transporter 1 member 1; Short=OsAMT1;1;	RecName: Full=Ammonium transporter {ECO:0000256|RuleBase:RU362002};	Ammonia permease	GO:0005887,integral component of plasma membrane; GO:0008519,ammonium transmembrane transporter activity; GO:0072488,ammonium transmembrane transport; GO:0015843,methylammonium transport; GO:0015695,organic cation transport; GO:0009624,response to nematode	PF00909.21:Ammonium Transporter Family
gene-LOC100273371	0.16	0.21	0.11	3.53	4.11	6.31	4.71488	3.20839e-15	1.53035e-12	up	NC_050097.1	35009728	35011728	-	GRMZM2G051571	protein_coding	--	--	uncharacterized protein LOC100273371 precursor [Zea mays]	--	SubName: Full=Uncharacterized protein {ECO:0000313|EMBL:ACF85954.1};	--	--	PF04862.12:Protein of unknown function (DUF642)
gene-LOC100273383	28.14	40.67	30.69	13.81	17.02	15.25	-1.2545	1.01994e-05	0.000457787	down	NC_050100.1	183699148	183701135	-	GRMZM2G025832	protein_coding	K05280 flavonoid 3'-monooxygenase [EC:1.14.13.21] | (RefSeq) flavonoid 3'-monooxygenase (A)	ko00941: Flavonoid biosynthesis; ko00944: Flavone and flavonol biosynthesis	red aleurone1 [Zea mays]	RecName: Full=Flavonoid 3'-monooxygenase CYP75B3 {ECO:0000305}; EC=1.14.13.21 {ECO:0000305|PubMed:18726614}; AltName: Full=Cytochrome P450 75B3 {ECO:0000303|PubMed:26082402}; AltName: Full=Flavonoid 3'-hydroxylase {ECO:0000303|PubMed:18726614}; Short=OsF3'H {ECO:0000303|PubMed:18726614};	SubName: Full=Red aleurone1 {ECO:0000313|EMBL:AQK72244.1};	Cytochrome P450 CYP2 subfamily	GO:0016021,integral component of membrane; GO:0016020,membrane; GO:0016711,flavonoid 3'-monooxygenase activity; GO:0020037,heme binding; GO:0005506,iron ion binding; GO:0016709,oxidoreductase activity, acting on paired donors, with incorporation or reduction of molecular oxygen, NAD(P)H as one donor, and incorporation of one atom of oxygen; GO:0009813,flavonoid biosynthetic process; GO:0044550,se…	PF00067.22:Cytochrome P450
gene-LOC100273421	86.94	110.86	112.56	24.66	12.36	26.56	-2.44796	4.04488e-14	1.58099e-11	down	NC_050104.1	75842467	75845415	-	GRMZM2G126900,umc2653	protein_coding	K00469 inositol oxygenase [EC:1.13.99.1] | (RefSeq) umc2653; uncharacterized protein LOC100273421 (A)	ko00053: Ascorbate and aldarate metabolism; ko00562: Inositol phosphate metabolism	uncharacterized protein LOC100273421 [Zea mays]	RecName: Full=Probable inositol oxygenase; EC=1.13.99.1; AltName: Full=Myo-inositol oxygenase; Short=MI oxygenase;	SubName: Full=Inositol oxygenase 2 {ECO:0000313|EMBL:AQL03944.1};	Aldehyde reductase	GO:0005737,cytoplasm; GO:0050113,inositol oxygenase activity; GO:0005506,iron ion binding; GO:0019310,inositol catabolic process; GO:0019853,L-ascorbic acid biosynthetic process	PF05153.15:Myo-inositol oxygenase
gene-LOC100273425	2.97	3.65	2.9	0.81	0.59	1.75	-1.74752	0.00111005	0.0196349	down	NC_050097.1	90715740	90724972	+	GRMZM2G068707	protein_coding	--	--	uncharacterized protein LOC100273425 [Zea mays]	--	SubName: Full=Uncharacterized protein {ECO:0000313|EMBL:ACF86106.1};	--	--	--
gene-LOC100273457	5.2	4.83	2.2	43.14	23.8	86.14	3.4916	1.46836e-11	3.59326e-09	up	NC_050100.1	33896216	33898059	+	CYP71Z18	protein_coding	K16083 ent-isokaurene C2-hydroxylase [EC:1.14.13.143] | (RefSeq) ent-isokaurene C2-hydroxylase (A)	ko00904: Diterpenoid biosynthesis	uncharacterized protein LOC100273457 [Zea mays]	RecName: Full=Ent-isokaurene C2-hydroxylase; EC=1.14.13.143; AltName: Full=Cytochrome P450 71Z6;	SubName: Full=Ent-cassadiene C2-hydroxylase {ECO:0000313|EMBL:AQK65312.1};	Cytochrome P450 CYP2 subfamily	GO:0016021,integral component of membrane; GO:0016020,membrane; GO:0036201,ent-isokaurene C2-hydroxylase activity; GO:0020037,heme binding; GO:0005506,iron ion binding; GO:0016709,oxidoreductase activity, acting on paired donors, with incorporation or reduction of molecular oxygen, NAD(P)H as one donor, and incorporation of one atom of oxygen; GO:0016102,diterpenoid biosynthetic process; GO:00551…	PF00067.22:Cytochrome P450
gene-LOC100273460	27.82	25.54	49.05	16.07	15.56	16.62	-1.21082	3.63927e-05	0.00129805	down	NC_050101.1	159408966	159411397	-	GRMZM2G175860	protein_coding	K09519 DnaJ homolog subfamily B member 13 | (RefSeq) uncharacterized LOC100273460 isoform 2 (A)	--	uncharacterized LOC100273460 isoform 2 [Zea mays]	RecName: Full=Chaperone protein dnaJ 72; Short=AtDjC72; Short=AtJ72;	SubName: Full=Uncharacterized protein {ECO:0000313|EMBL:ACF86190.1};	Molecular chaperone (DnaJ superfamily)	GO:0016021,integral component of membrane	PF00226.31:DnaJ domain
gene-LOC100273498	19.11	54.68	38.2	19.27	10.23	14.26	-1.54521	0.000602044	0.0123041	down	NC_050098.1	180456772	180459808	+	--	protein_coding	K15400 omega-hydroxypalmitate O-feruloyl transferase [EC:2.3.1.188] | (RefSeq) transferase (A)	ko00073: Cutin, suberine and wax biosynthesis	uncharacterized protein LOC100273498 [Zea mays]	RecName: Full=Omega-hydroxypalmitate O-feruloyl transferase; EC=2.3.1.188; AltName: Full=Omega-hydroxyacid hydroxycinnamoyltransferase; AltName: Full=Protein ALIPHATIC SUBERIN FERULOYL TRANSFERASE;	SubName: Full=Omega-hydroxypalmitate O-feruloyl transferase {ECO:0000313|EMBL:ONM36179.1};	--	GO:0050734,hydroxycinnamoyltransferase activity; GO:0102406,omega-hydroxypalmitate O-sinapoyl transferase activity; GO:0052325,cell wall pectin biosynthetic process; GO:0010345,suberin biosynthetic process	PF02458.15:Transferase family
gene-LOC100273547	0.24	0.23	0.21	0.88	0.71	1.11	1.85751	0.000378649	0.00850433	up	NC_050102.1	32436569	32438843	+	GRMZM2G469175	protein_coding	K22133 oxalate---CoA ligase [EC:6.2.1.8] | (RefSeq) oxalate--CoA ligase (A)	ko00630: Glyoxylate and dicarboxylate metabolism	putative lectin-like receptor protein kinase family protein precursor [Zea mays]	RecName: Full=L-type lectin-domain containing receptor kinase IV.1; Short=Arabidopsis thaliana lectin-receptor kinase e; Short=AthlecRK-e; Short=LecRK-IV.1; EC=2.7.11.1; AltName: Full=Lectin Receptor Kinase 1; Flags: Precursor;	SubName: Full=L-type lectin-domain containing receptor kinase V.9 {ECO:0000313|EMBL:ONM52860.1};	--	GO:0016021,integral component of membrane; GO:0005886,plasma membrane; GO:0005524,ATP binding; GO:0030246,carbohydrate binding; GO:0004674,protein serine/threonine kinase activity; GO:0009751,response to salicylic acid	PF00139.19:Legume lectin domain
gene-LOC100273577	7.95	15.98	16.29	6.18	7.09	7.71	-1.0889	0.0038349	0.0492794	down	NC_050096.1	8709736	8711506	-	GRMZM2G062946,TIDP3460	protein_coding	K15402 fatty acid omega-hydroxylase [EC:1.14.-.-] | (RefSeq) cytochrome P450 86B1 (A)	ko00073: Cutin, suberine and wax biosynthesis	uncharacterized protein LOC100273577 [Zea mays]	RecName: Full=Noroxomaritidine synthase {ECO:0000303|PubMed:26941773}; EC=1.14.19.50 {ECO:0000269|PubMed:26941773}; AltName: Full=CYP96T1 {ECO:0000303|PubMed:26941773}; AltName: Full=Cytochrome P450 96T1 {ECO:0000303|PubMed:26941773};	SubName: Full=Cytochrome P450 family 96 subfamily A polypeptide 1 {ECO:0000313|EMBL:ONL93514.1};	Cytochrome P450 CYP4/CYP19/CYP26 subfamilies	GO:0016021,integral component of membrane; GO:0020037,heme binding; GO:0005506,iron ion binding; GO:0004497,monooxygenase activity; GO:0016705,oxidoreductase activity, acting on paired donors, with incorporation or reduction of molecular oxygen; GO:0009820,alkaloid metabolic process	PF00067.22:Cytochrome P450
gene-LOC100273597	0.69	0.87	0.41	3.36	3.11	2.19	1.98255	1.08814e-05	0.000483003	up	NC_050104.1	74021921	74024272	+	GRMZM2G018612,MAX1a	protein_coding	K20771 carlactone C-19 oxidase [EC:1.14.-.-] | (RefSeq) putative cytochrome P450 superfamily protein (A)	--	putative cytochrome P450 superfamily protein [Zea mays]	RecName: Full=Cytochrome P450 711A1; EC=1.14.-.-; AltName: Full=Protein MORE AXILLARY BRANCHES 1;	SubName: Full=Uncharacterized protein {ECO:0000313|EMBL:ACF86467.1};	Cytochrome P450 CYP3/CYP5/CYP6/CYP9 subfamilies	GO:0016021,integral component of membrane; GO:0020037,heme binding; GO:0005506,iron ion binding; GO:0004497,monooxygenase activity; GO:0016705,oxidoreductase activity, acting on paired donors, with incorporation or reduction of molecular oxygen; GO:0009926,auxin polar transport; GO:0016117,carotenoid biosynthetic process; GO:0009963,positive regulation of flavonoid biosynthetic process; GO:000993…	PF00067.22:Cytochrome P450
gene-LOC100273653	3.56	2.55	2.98	7.47	6.7	6.59	1.06749	4.81003e-07	3.34232e-05	up	NC_050103.1	4189301	4196719	+	GRMZM2G153434	protein_coding	K23678 solute carrier family 66 (lysosomal lysine-arginine transporter), member 1 | (RefSeq) PQ loop repeat family protein (A)	--	PQ loop repeat family protein [Zea mays]	--	SubName: Full=PQ-loop repeat family protein / transmembrane family protein {ECO:0000313|EMBL:AQK89389.1};	Predicted membrane protein	GO:0016021,integral component of membrane	PF04193.14:PQ loop repeat
gene-LOC100273657	35.61	46.69	62.49	25.75	24.9	28.93	-1.00292	0.000312358	0.00731865	down	NC_050098.1	188037092	188040424	-	GRMZM2G014720	protein_coding	--	--	BCL-2 binding anthanogene-1 [Zea mays]	RecName: Full=BAG family molecular chaperone regulator 4; AltName: Full=Bcl-2-associated athanogene 4;	SubName: Full=BAG family molecular chaperone regulator 4 {ECO:0000313|EMBL:ONM36681.1}; SubName: Full=BCL-2 binding anthanogene-1 {ECO:0000313|EMBL:ACG34041.1};	BCL2-associated athanogene-like proteins and related BAG family chaperone regulators	GO:0005829,cytosol; GO:0051087,chaperone binding; GO:0009409,response to cold; GO:0009651,response to salt stress; GO:0010228,vegetative to reproductive phase transition of meristem	PF02179.16:BAG domain
gene-LOC100273678	1.32	0.37	1.28	2.48	2.7	5.31	1.72517	0.00214231	0.0322746	up	NC_050096.1	59571440	59574375	-	--	protein_coding	K15803 (-)-germacrene D synthase [EC:4.2.3.75] | (RefSeq) LOC109736656; alpha-humulene synthase-like (A)	ko00909: Sesquiterpenoid and triterpenoid biosynthesis	uncharacterized protein LOC100273678 isoform X1 [Zea mays]	RecName: Full=Alpha-humulene synthase; EC=4.2.3.104;	SubName: Full=Alpha-humulene/(-)-(E)-beta-caryophyllene synthase {ECO:0000313|EMBL:ONL98033.1};	--	GO:0000287,magnesium ion binding; GO:0010333,terpene synthase activity; GO:0008152,metabolic process	PF03936.16:Terpene synthase family, metal binding domain
gene-LOC100273686	3.09	3.72	3.71	1.62	1.8	1.66	-1.18833	0.000271138	0.00656657	down	NC_050103.1	155587245	155588731	+	GRMZM2G085408	protein_coding	--	--	uncharacterized protein LOC100273686 [Zea mays]	--	SubName: Full=Uncharacterized protein {ECO:0000313|EMBL:ACF86635.1};	--	--	PF07797.14:Protein of unknown function (DUF1639)
gene-LOC100273770	24.59	69.92	62.08	23.18	16.36	22.54	-1.50985	0.000539706	0.0112174	down	NC_050096.1	182386646	182387870	+	--	protein_coding	--	--	uncharacterized protein LOC100273770 precursor [Zea mays]	--	SubName: Full=Uncharacterized protein {ECO:0000313|EMBL:ACF87922.1};	--	--	--
gene-LOC100273913	4.62	2.22	3.85	12.29	9.56	11.33	1.51989	2.70146e-07	2.05472e-05	up	NC_050096.1	143509893	143511825	+	GRMZM2G119999,HB127	protein_coding	K09338 homeobox-leucine zipper protein | (RefSeq) homeobox-leucine zipper protein HOX4-like (A)	--	putative homeobox DNA-binding and leucine zipper domain family protein isoform X1 [Zea mays]	RecName: Full=Homeobox-leucine zipper protein HOX8; AltName: Full=HD-ZIP protein HOX8; AltName: Full=Homeodomain transcription factor HOX8; AltName: Full=OsHox8;	SubName: Full=HB transcription factor {ECO:0000313|EMBL:AIB05047.1}; SubName: Full=Homeobox-leucine zipper protein ATHB-6 {ECO:0000313|EMBL:ONM01069.1};	Transcription factor HEX, contains HOX and HALZ domains	GO:0005634,nucleus; GO:0003700,DNA-binding transcription factor activity; GO:0043565,sequence-specific DNA binding; GO:0006351,transcription, DNA-templated	PF00046.29:Homeodomain
gene-LOC100273916	0.51	0.26	0.21	3.45	1.91	2.78	2.93012	3.32032e-09	4.26669e-07	up	NC_050104.1	156110669	156112899	-	--	protein_coding	K20558 transcription factor SPEECHLESS | (RefSeq) transcription factor SPEECHLESS-like (A)	ko04016: MAPK signaling pathway - plant	uncharacterized protein LOC100273916 [Zea mays]	RecName: Full=Transcription factor bHLH96; AltName: Full=Basic helix-loop-helix protein 96; Short=AtbHLH96; Short=bHLH 96; AltName: Full=Transcription factor EN 15; AltName: Full=bHLH transcription factor bHLH096;	SubName: Full=Putative HLH DNA-binding domain superfamily protein {ECO:0000313|EMBL:AQL09154.1};	--	GO:0005634,nucleus; GO:0003677,DNA binding; GO:0003700,DNA-binding transcription factor activity; GO:0046983,protein dimerization activity; GO:0006351,transcription, DNA-templated	PF00010.26:Helix-loop-helix DNA-binding domain
gene-LOC100273918	4.46	7.12	4.76	2.19	2.42	2.21	-1.4146	0.00010756	0.00310777	down	NC_050098.1	123492637	123495347	-	GRMZM2G412885	protein_coding	K13418 somatic embryogenesis receptor kinase 1 [EC:2.7.10.1 2.7.11.1] | (RefSeq) somatic embryogenesis receptor kinase 2 (A)	--	putative protein kinase superfamily protein [Zea mays]	RecName: Full=Cold-responsive protein kinase 1 {ECO:0000303|PubMed:28344081}; EC=2.7.11.1 {ECO:0000255|PROSITE-ProRule:PRU00159, ECO:0000269|PubMed:28344081};	SubName: Full=Protein kinase superfamily protein {ECO:0000313|EMBL:ONM33099.1};	Serine/threonine protein kinase	GO:0005886,plasma membrane; GO:0005524,ATP binding; GO:0004674,protein serine/threonine kinase activity; GO:0033160,positive regulation of protein import into nucleus, translocation; GO:0046777,protein autophosphorylation; GO:0009409,response to cold; GO:0050826,response to freezing; GO:0009625,response to insect; GO:0002237,response to molecule of bacterial origin	PF07714.17:Protein tyrosine kinase
gene-LOC100273970	18.57	8.16	22.57	7.89	5.14	8.2	-1.33079	0.000528255	0.0110283	down	NC_050103.1	97991284	97993525	+	GRMZM5G821139,umc1427	protein_coding	--	--	uncharacterized protein LOC100273970 [Zea mays]	--	SubName: Full=Uncharacterized protein {ECO:0000313|EMBL:ACF87129.2, ECO:0000313|EnsemblPlants:Zm00001d010066_P002};	--	--	--
gene-LOC100273985	0.45	0.77	0.49	1.52	1.88	1.46	1.35653	0.00136884	0.022821	up	NC_050098.1	171760793	171764842	-	GRMZM2G137174	protein_coding	--	--	uncharacterized protein LOC100273985 [Zea mays]	RecName: Full=Patatin-like protein 2; Short=OsPLP2; EC=3.1.1.-;	RecName: Full=Patatin {ECO:0000256|RuleBase:RU361262}; EC=3.1.1.- {ECO:0000256|RuleBase:RU361262};	Ca2+-independent phospholipase A2	GO:0005737,cytoplasm; GO:0016020,membrane; GO:0047372,acylglycerol lipase activity; GO:0004620,phospholipase activity; GO:0006952,defense response; GO:0016042,lipid catabolic process	PF01734.22:Patatin-like phospholipase
gene-LOC100274046	6.38	0.6	2.25	29.06	23.03	25.45	2.99844	3.17457e-06	0.00017082	up	NC_050098.1	133725123	133726695	+	GRMZM2G043336,phytase2	protein_coding	--	--	uncharacterized protein LOC100274046 isoform X1 [Zea mays]	--	SubName: Full=Phytase {ECO:0000313|EMBL:CAA11391.1}; SubName: Full=Phytase2 {ECO:0000313|EMBL:ONM33457.1};	--	GO:0016021,integral component of membrane	--
gene-LOC100274054	16.11	28.31	26.35	8.21	10.67	14.27	-1.24092	0.000690834	0.0137008	down	NC_050102.1	85125739	85129184	+	--	protein_coding	--	--	fasciclin-like arabinogalactan protein 2 [Zea mays]	RecName: Full=Fasciclin-like arabinogalactan protein 2; Flags: Precursor;	SubName: Full=Fasciclin-like arabinogalactan protein 2 {ECO:0000313|EMBL:ONM54044.1}; SubName: Full=Fasciclin-like arabinogalactan protein 8 {ECO:0000313|EMBL:ACG30183.1};	--	GO:0031225,anchored component of membrane; GO:0046658,anchored component of plasma membrane; GO:0016020,membrane; GO:0005886,plasma membrane; GO:0005774,vacuolar membrane	PF02469.22:Fasciclin domain
gene-LOC100274058	0.16	0	0	1.12	1.01	0.54	4.07216	0.00155671	0.0252501	up	NC_050100.1	4067758	4069742	+	GRMZM2G054224,P4H6,P4H6-1,P4H6-2,P4H6-3,P4H6-4	protein_coding	K00472 prolyl 4-hydroxylase [EC:1.14.11.2] | (RefSeq) probable prolyl 4-hydroxylase 7 (A)	ko00330: Arginine and proline metabolism	uncharacterized LOC100274058 isoform X4 [Zea mays]	RecName: Full=Probable prolyl 4-hydroxylase 7 {ECO:0000305}; Short=AtP4H7 {ECO:0000303|Ref.5}; EC=1.14.11.2 {ECO:0000305};	SubName: Full=Putative prolyl 4-hydroxylase 12 {ECO:0000313|EMBL:AQK62267.1};	Prolyl 4-hydroxylase alpha subunit	GO:0005789,endoplasmic reticulum membrane; GO:0016021,integral component of membrane; GO:0005506,iron ion binding; GO:0031418,L-ascorbic acid binding; GO:0004656,procollagen-proline 4-dioxygenase activity	PF13640.6:2OG-Fe(II) oxygenase superfamily
gene-LOC100274091	14.03	27.3	25.18	9.01	12.05	10.77	-1.20982	0.000976352	0.017982	down	NC_050101.1	153790521	153792412	+	Ann8,Annexin,GRMZM2G132442	protein_coding	K17098 annexin D | (RefSeq) annexin-like protein RJ4 (A)	--	annexin-like protein RJ4 [Zea mays]	RecName: Full=Annexin-like protein RJ4;	RecName: Full=Annexin {ECO:0000256|RuleBase:RU003540};	Annexin	GO:0005509,calcium ion binding; GO:0005544,calcium-dependent phospholipid binding	PF00191.20:Annexin
gene-LOC100274124	4.71	5.17	3.25	9.1	11.15	8.99	1.01873	0.000648366	0.0130424	up	NC_050097.1	30791959	30796685	-	GRMZM2G147268	protein_coding	K01620 threonine aldolase [EC:4.1.2.48] | (RefSeq) probable low-specificity L-threonine aldolase 1 isoform X1 (A)	ko00260: Glycine, serine and threonine metabolism; ko01230: Biosynthesis of amino acids	putative low-specificity L-threonine aldolase 1 [Zea mays]	RecName: Full=Probable low-specificity L-threonine aldolase 1; EC=4.1.2.48; AltName: Full=Threonine aldolase 1;	SubName: Full=Putative low-specificity L-threonine aldolase 1 {ECO:0000313|EMBL:ONM15968.1};	Threonine aldolase	GO:0005829,cytosol; GO:0008732,L-allo-threonine aldolase activity; GO:0004793,threonine aldolase activity; GO:0006545,glycine biosynthetic process; GO:0006567,threonine catabolic process	PF01212.21:Beta-eliminating lyase
gene-LOC100274182	0.21	0.17	0.05	1.92	2.08	2.22	3.70629	3.616e-10	6.20497e-08	up	NC_050096.1	221578656	221581483	+	GRMZM2G167669,si707056b03	protein_coding	K01179 endoglucanase [EC:3.2.1.4] | (RefSeq) endoglucanase 20-like (A)	ko00500: Starch and sucrose metabolism	uncharacterized protein LOC100274182 precursor [Zea mays]	RecName: Full=Endoglucanase 20; EC=3.2.1.4; AltName: Full=Endo-1,4-beta glucanase 20; AltName: Full=OsGLU15; Flags: Precursor;	SubName: Full=Endoglucanase 20 {ECO:0000313|EMBL:ONM04745.1};	--	GO:0005576,extracellular region; GO:0008810,cellulase activity; GO:0071555,cell wall organization; GO:0030245,cellulose catabolic process	PF00759.19:Glycosyl hydrolase family 9
gene-LOC100274196	5.66	0.45	3.93	34.07	18.77	30.53	2.96674	1.10597e-05	0.000487839	up	NC_050098.1	23947763	23949320	-	GRMZM2G114552,umc1742	protein_coding	--	--	uncharacterized protein LOC100274196 precursor [Zea mays]	RecName: Full=Bowman-Birk type trypsin inhibitor TI1;	SubName: Full=Bowman-Birk type trypsin inhibitor {ECO:0000313|EMBL:ONM30321.1};	--	GO:0005576,extracellular region; GO:0004867,serine-type endopeptidase inhibitor activity	PF00228.20:Bowman-Birk serine protease inhibitor family
gene-LOC100274216	1.1	1.03	0.96	7.18	22.28	20.14	3.89998	7.99937e-15	3.46336e-12	up	NC_050100.1	4884552	4885928	+	GRMZM2G124229	protein_coding	K14493 gibberellin receptor GID1 [EC:3.-.-.-] | (RefSeq) GID1b-1; hypothetical protein (A)	ko04075: Plant hormone signal transduction	uncharacterized protein LOC100274216 [Zea mays]	RecName: Full=Probable carboxylesterase 15; AltName: Full=AtCXE15; EC=3.1.1.1;	SubName: Full=Putative carboxylesterase 15 {ECO:0000313|EMBL:AQK62447.1};	Arylacetamide deacetylase	GO:0052689,carboxylic ester hydrolase activity; GO:0016787,hydrolase activity; GO:0009056,catabolic process	PF07859.13:alpha/beta hydrolase fold
gene-LOC100274249	0.91	0.94	1.16	6.91	11.88	8.98	3.09097	1.7097e-18	1.65912e-15	up	NC_050099.1	180289099	180293840	+	GRMZM2G101125,pco130308(330)	protein_coding	K15015 solute carrier family 32 (vesicular inhibitory amino acid transporter) | (RefSeq) pco130308(330); Transmembrane amino acid transporter family protein (A)	--	Transmembrane amino acid transporter family protein [Zea mays]	RecName: Full=Amino acid transporter AVT1A {ECO:0000305}; Short=AtAvt1A {ECO:0000303|PubMed:27925655};	SubName: Full=Transmembrane amino acid transporter family protein {ECO:0000313|EMBL:AQK55945.1};	Amino acid transporters	GO:0016021,integral component of membrane; GO:0005774,vacuolar membrane; GO:0015171,amino acid transmembrane transporter activity; GO:0003333,amino acid transmembrane transport	PF01490.18:Transmembrane amino acid transporter protein
gene-LOC100274266	8.59	18.59	5.19	33.18	79.48	34.51	2.03526	0.000475414	0.010213	up	NC_050096.1	278755295	278757481	-	GRMZM2G049349	protein_coding	--	--	Peptidase, M50 family [Zea mays]	RecName: Full=Probable zinc metalloprotease EGY3, chloroplastic; EC=3.4.24.-; AltName: Full=Protein ETHYLENE-DEPENDENT GRAVITROPISM-DEFICIENT AND YELLOW-GREEN 3; Short=OsEGY3; Flags: Precursor;	SubName: Full=Peptidase, M50 family {ECO:0000313|EMBL:ONM08850.1};	--	GO:0031969,chloroplast membrane; GO:0016021,integral component of membrane; GO:0008237,metallopeptidase activity; GO:0009408,response to heat; GO:0009644,response to high light intensity; GO:0042542,response to hydrogen peroxide	PF02163.22:Peptidase family M50
gene-LOC100274284	2.25	6.87	6.32	2.19	1.6	1.76	-1.65276	0.00108832	0.0193355	down	NC_050103.1	10442562	10444619	-	--	protein_coding	K18207 protein O-mannose beta-1,4-N-acetylglucosaminyltransferase [EC:2.4.1.312] | (RefSeq) EGF domain-specific O-linked N-acetylglucosamine transferase-like (A)	ko00515: Mannose type O-glycan biosynthesis	uncharacterized protein LOC100274284 [Zea mays]	--	SubName: Full=Glycosyltransferase family 61 protein {ECO:0000313|EMBL:AQK89993.1};	Uncharacterized conserved protein	GO:0016021,integral component of membrane; GO:0016757,transferase activity, transferring glycosyl groups	PF04577.14:Protein of unknown function (DUF563)
gene-LOC100274286	3.69	3.78	2.57	10.44	12.55	10.67	1.61259	2.72665e-08	2.74048e-06	up	NC_050104.1	92897525	92899397	+	GRMZM2G344993,umc2700	protein_coding	K13692 UDP-glucose:(indol-3-yl)acetate beta-D-glucosyltransferase [EC:2.4.1.121] | (RefSeq) UDP-glycosyltransferase 75D1 (A)	--	uncharacterized protein LOC100274286 [Zea mays]	RecName: Full=Crocetin glucosyltransferase, chloroplastic; EC=2.4.1.271; AltName: Full=UDP-glucose glucosyltransferase 1; Short=GjUGT1; AltName: Full=UDP-glycosyltransferase 75L6; Flags: Precursor;	RecName: Full=Glycosyltransferase {ECO:0000256|RuleBase:RU362057}; EC=2.4.1.- {ECO:0000256|RuleBase:RU362057};	UDP-glucuronosyl and UDP-glucosyl transferase	GO:0009507,chloroplast; GO:0016758,transferase activity, transferring hexosyl groups; GO:0008152,metabolic process	PF00201.18:UDP-glucoronosyl and UDP-glucosyl transferase
gene-LOC100274292	99.86	85.44	83.36	213.33	254.35	251.16	1.29524	7.92824e-12	2.10812e-09	up	NC_050098.1	32011917	32015181	-	GRMZM2G120304	protein_coding	--	--	uncharacterized protein LOC100274292 [Zea mays]	RecName: Full=Ricin B-like lectin R40G3 {ECO:0000305}; AltName: Full=Osr40g3 {ECO:0000303|PubMed:9265787};	SubName: Full=Hydroxyproline-rich glycoprotein family protein {ECO:0000313|EMBL:ONM30744.1};	--	GO:0030246,carbohydrate binding	PF14200.6:Ricin-type beta-trefoil lectin domain-like
gene-LOC100274332	6.51	4.52	6.53	22.38	23.14	20.41	1.79015	4.18161e-19	4.70716e-16	up	NC_050098.1	176360861	176364805	+	GRMZM2G138176,pco067008	protein_coding	K03875 F-box and leucine-rich repeat protein 1 (S-phase kinase-associated protein 2) | (RefSeq) pco067008; uncharacterized protein LOC100274332 (A)	ko04120: Ubiquitin mediated proteolysis	uncharacterized protein LOC100274332 [Zea mays]	RecName: Full=F-box protein SKP2A; AltName: Full=FBL5-like protein; Short=AtFBL5; AltName: Full=SKP2-like protein 1; Short=AtSKP2;1;	SubName: Full=F-box/LRR-repeat protein 2 {ECO:0000313|EMBL:ACG34382.1};	Leucine rich repeat proteins, some proteins contain F-box	GO:0005634,nucleus; GO:0019005,SCF ubiquitin ligase complex; GO:0004842,ubiquitin-protein transferase activity; GO:0009734,auxin-activated signaling pathway; GO:0071365,cellular response to auxin stimulus; GO:0010311,lateral root formation; GO:0051781,positive regulation of cell division; GO:0016567,protein ubiquitination; GO:0031146,SCF-dependent proteasomal ubiquitin-dependent protein catabolic…	PF13516.6:Leucine Rich repeat
gene-LOC100274336	0.7	0.82	0.43	0.11	0.22	0.08	-2.4026	0.00167627	0.0266736	down	NC_050098.1	195954505	195960441	-	GRMZM2G563190,pco100812	protein_coding	K17871 NADH:ubiquinone reductase (non-electrogenic) [EC:1.6.5.9] | (RefSeq) pco100812; uncharacterized protein LOC100274336 (A)	--	External alternative NAD(P)H-ubiquinone oxidoreductase B4 mitochondrial [Zea mays]	RecName: Full=External alternative NAD(P)H-ubiquinone oxidoreductase B3, mitochondrial; EC=1.6.5.9; AltName: Full=External alternative NADH dehydrogenase NDB3; AltName: Full=NADH:ubiquinone reductase (non-electrogenic) NDB3; Flags: Precursor;	SubName: Full=External alternative NAD(P)H-ubiquinone oxidoreductase B4 mitochondrial {ECO:0000313|EMBL:ONM37319.1};	NADH-dehydrogenase (ubiquinone)	GO:0005743,mitochondrial inner membrane; GO:0005758,mitochondrial intermembrane space; GO:0005739,mitochondrion; GO:0005777,peroxisome; GO:0005509,calcium ion binding; GO:0016491,oxidoreductase activity; GO:0055114,oxidation-reduction process	PF07992.14:Pyridine nucleotide-disulphide oxidoreductase
gene-LOC100274356	0.34	0.67	0.13	11.81	9.9	29.61	5.30114	2.39183e-16	1.46328e-13	up	NC_050100.1	33367132	33369010	-	GRMZM2G122654	protein_coding	K16083 ent-isokaurene C2-hydroxylase [EC:1.14.13.143] | (RefSeq) ent-isokaurene C2-hydroxylase (A)	ko00904: Diterpenoid biosynthesis	putative cytochrome P450 superfamily protein [Zea mays]	RecName: Full=Ent-cassadiene C2-hydroxylase; EC=1.14.13.-; AltName: Full=Cytochrome P450 71Z7;	SubName: Full=Ent-cassadiene C2-hydroxylase {ECO:0000313|EMBL:AQK65277.1};	Cytochrome P450 CYP2 subfamily	GO:0016021,integral component of membrane; GO:0016020,membrane; GO:0020037,heme binding; GO:0005506,iron ion binding; GO:0016709,oxidoreductase activity, acting on paired donors, with incorporation or reduction of molecular oxygen, NAD(P)H as one donor, and incorporation of one atom of oxygen; GO:0016102,diterpenoid biosynthetic process; GO:0055114,oxidation-reduction process; GO:0044550,secondar…	PF00067.22:Cytochrome P450
gene-LOC100274380	20.32	18	18.19	2.7	9.74	4.65	-1.81879	0.000201408	0.00518582	down	NC_050096.1	249520562	249522178	-	GRMZM2G108514	protein_coding	K01593 aromatic-L-amino-acid/L-tryptophan decarboxylase [EC:4.1.1.28 4.1.1.105] | (RefSeq) uncharacterized protein LOC100274380 (A)	ko00350: Tyrosine metabolism; ko00360: Phenylalanine metabolism; ko00380: Tryptophan metabolism; ko00901: Indole alkaloid biosynthesis; ko00950: Isoquinoline alkaloid biosynthesis; ko00965: Betalain biosynthesis	uncharacterized protein LOC100274380 [Zea mays]	RecName: Full=Tyrosine/DOPA decarboxylase 2; Includes: RecName: Full=DOPA decarboxylase; Short=DDC; EC=4.1.1.28; Includes: RecName: Full=Tyrosine decarboxylase; EC=4.1.1.25;	SubName: Full=Tyrosine decarboxylase 1 {ECO:0000313|EMBL:ONM06618.1};	Aromatic-L-amino-acid/L-histidine decarboxylase	GO:0004058,aromatic-L-amino-acid decarboxylase activity; GO:0030170,pyridoxal phosphate binding; GO:0004837,tyrosine decarboxylase activity; GO:0006520,cellular amino acid metabolic process	PF00282.19:Pyridoxal-dependent decarboxylase conserved domain
gene-LOC100274388	21	4.48	10.94	44.63	25.73	35.19	1.43574	0.00295581	0.0407557	up	NC_050100.1	64084676	64086422	+	GRMZM2G128807,pco128421	protein_coding	K13422 transcription factor MYC2 | (RefSeq) transcription factor MYC2-like (A)	ko04016: MAPK signaling pathway - plant; ko04075: Plant hormone signal transduction	Transcription factor bHLH93 [Zea mays]	RecName: Full=Transcription factor bHLH93; AltName: Full=Basic helix-loop-helix protein 93; Short=AtbHLH93; Short=bHLH 93; AltName: Full=Transcription factor EN 47; AltName: Full=bHLH transcription factor bHLH093;	SubName: Full=Transcription factor bHLH93 {ECO:0000313|EMBL:AQK67253.1};	--	GO:0005634,nucleus; GO:0003677,DNA binding; GO:0003700,DNA-binding transcription factor activity; GO:0046983,protein dimerization activity; GO:0045487,gibberellin catabolic process; GO:0007275,multicellular organism development; GO:0010371,regulation of gibberellin biosynthetic process; GO:0006351,transcription, DNA-templated	PF00010.26:Helix-loop-helix DNA-binding domain
gene-LOC100274391	4.96	3.84	6.75	2.7	2.19	2.76	-1.15018	6.82413e-05	0.00215538	down	NC_050096.1	73361188	73364561	+	GRMZM2G096682	protein_coding	K00688 glycogen phosphorylase [EC:2.4.1.1] | (RefSeq) glycogen phosphorylase 1-like isoform X1 (A)	ko00500: Starch and sucrose metabolism	ACR4 [Zea mays]	RecName: Full=ACT domain-containing protein ACR4 {ECO:0000305}; AltName: Full=Protein ACT DOMAIN REPEATS 4 {ECO:0000303|PubMed:12481063};	SubName: Full=ACT domain-containing protein ACR4 {ECO:0000313|EMBL:ONL98887.1};	--	GO:0009506,plasmodesma	PF01842.25:ACT domain
gene-LOC100274400	29.84	46.38	21.9	142.14	196.08	230.71	2.38297	6.31498e-10	9.87312e-08	up	NC_050101.1	92474906	92476065	-	chiI,chitinase,chitinase2,GRMZM2G145461,uiu5(chn)	protein_coding	K20547 basic endochitinase B [EC:3.2.1.14] | (RefSeq) uncharacterized protein LOC100274400 precursor (A)	ko00520: Amino sugar and nucleotide sugar metabolism; ko04016: MAPK signaling pathway - plant	uncharacterized protein LOC100274400 precursor [Zea mays]	RecName: Full=Chitinase 12; EC=3.2.1.14; AltName: Full=Basic endochitinase 2; AltName: Full=Pathogenesis related (PR)-3 chitinase 12; Flags: Precursor;	SubName: Full=Uncharacterized protein {ECO:0000313|EMBL:ACF87946.1};	Predicted chitinase	GO:0016231,beta-N-acetylglucosaminidase activity; GO:0008061,chitin binding; GO:0004568,chitinase activity; GO:0008843,endochitinase activity; GO:0006040,amino sugar metabolic process; GO:0016998,cell wall macromolecule catabolic process; GO:0006032,chitin catabolic process; GO:0050832,defense response to fungus; GO:0000272,polysaccharide catabolic process	PF00182.19:Chitinase class I
gene-LOC100274435	3.16	1.78	2.48	15.24	23.15	15.86	2.76951	5.10027e-18	4.63006e-15	up	NC_050101.1	157782312	157785484	-	GRMZM5G827496	protein_coding	K14638 solute carrier family 15 (peptide/histidine transporter), member 3/4 | (RefSeq) protein NRT1/ PTR FAMILY 3.1 (A)	--	uncharacterized protein LOC100274435 [Zea mays]	RecName: Full=Protein NRT1/ PTR FAMILY 3.1; Short=AtNPF3.1;	SubName: Full=Protein NRT1/ PTR FAMILY 3.1 {ECO:0000313|EMBL:AQK85945.1};	H+/oligopeptide symporter	GO:0016021,integral component of membrane; GO:0097708,intracellular vesicle; GO:0005886,plasma membrane; GO:0022857,transmembrane transporter activity; GO:0010336,gibberellic acid homeostasis; GO:0042128,nitrate assimilation	PF00854.21:POT family
gene-LOC100274442	0.13	0.17	0.1	0.6	1.58	2.42	3.38768	3.47838e-08	3.38715e-06	up	NC_050104.1	47334399	47341751	-	GRMZM2G420988	protein_coding	K05863 solute carrier family 25 (mitochondrial adenine nucleotide translocator), member 4/5/6/31 | (RefSeq) uncharacterized protein LOC100274442 (A)	--	uncharacterized protein LOC100274442 [Zea mays]	RecName: Full=ADP,ATP carrier protein, mitochondrial; AltName: Full=ADP/ATP translocase; AltName: Full=Adenine nucleotide translocator; Short=ANT; Flags: Precursor;	SubName: Full=ADPATP carrier protein 1 mitochondrial {ECO:0000313|EMBL:AQL03360.1};	Mitochondrial ADP/ATP carrier proteins	GO:0016021,integral component of membrane; GO:0005743,mitochondrial inner membrane; GO:0005471,ATP:ADP antiporter activity; GO:0046902,regulation of mitochondrial membrane permeability; GO:0009409,response to cold; GO:0009651,response to salt stress	PF00153.27:Mitochondrial carrier protein
gene-LOC100274453	2175.1	3484.16	2993.6	1452.86	1814.66	1338.12	-1.0534	0.000481899	0.0102817	down	NC_050103.1	145361964	145363001	+	cab-m1,GRMZM2G351977	protein_coding	K08912 light-harvesting complex II chlorophyll a/b binding protein 1 | (RefSeq) light harvesting chlorophyll a/b binding protein1 (A)	ko00196: Photosynthesis - antenna proteins	light harvesting chlorophyll a/b binding protein1 [Zea mays]	RecName: Full=Chlorophyll a-b binding protein 2, chloroplastic; AltName: Full=LHCII type I CAB-2; Short=LHCP; Flags: Precursor;	RecName: Full=Chlorophyll a-b binding protein, chloroplastic {ECO:0000256|RuleBase:RU363080};	--	GO:0009941,chloroplast envelope; GO:0009535,chloroplast thylakoid membrane; GO:0016021,integral component of membrane; GO:0009522,photosystem I; GO:0009523,photosystem II; GO:0010287,plastoglobule; GO:0016168,chlorophyll binding; GO:0046872,metal ion binding; GO:0031409,pigment binding; GO:0015979,photosynthesis; GO:0009768,photosynthesis, light harvesting in photosystem I; GO:0018298,protein-chr…	PF00504.21:Chlorophyll A-B binding protein
gene-LOC100274473	0.96	2.12	1.35	4.7	3.17	7.23	1.59309	0.00119477	0.0207039	up	NC_050100.1	6978945	6980869	-	GRMZM2G312069	protein_coding	K13260 isoflavone/4'-methoxyisoflavone 2'-hydroxylase [EC:1.14.14.90 1.14.14.89] | (RefSeq) cytochrome P450 81E8-like (A)	ko00943: Isoflavonoid biosynthesis	putative cytochrome P450 superfamily protein [Zea mays]	RecName: Full=Isoflavone 2'-hydroxylase; EC=1.14.13.89; AltName: Full=CYP GE-3; AltName: Full=Cytochrome P450 81E1; AltName: Full=Cytochrome P450 91A4;	SubName: Full=Uncharacterized protein {ECO:0000313|EMBL:ACF88146.1};	Cytochrome P450 CYP2 subfamily	GO:0016020,membrane; GO:0020037,heme binding; GO:0005506,iron ion binding; GO:0033773,isoflavone 2'-hydroxylase activity	PF00067.22:Cytochrome P450
gene-LOC100274499	0.74	0.65	0.49	3.02	2.61	5.92	2.48329	3.35214e-07	2.46952e-05	up	NC_050099.1	41637025	41639503	-	GRMZM2G135526	protein_coding	K00121 S-(hydroxymethyl)glutathione dehydrogenase / alcohol dehydrogenase [EC:1.1.1.284 1.1.1.1] | (RefSeq) alcohol dehydrogenase class III (A)	ko00010: Glycolysis / Gluconeogenesis; ko00071: Fatty acid degradation; ko00350: Tyrosine metabolism; ko01200: Carbon metabolism	uncharacterized protein LOC100274499 [Zea mays]	RecName: Full=Alcohol dehydrogenase; EC=1.1.1.1 {ECO:0000250|UniProtKB:P06525};	SubName: Full=GroES-like zinc-binding alcohol dehydrogenase family protein {ECO:0000313|EMBL:AQK51181.1};	Alcohol dehydrogenase, class III	GO:0005737,cytoplasm; GO:0004022,alcohol dehydrogenase (NAD) activity; GO:0008270,zinc ion binding	PF00107.26:Zinc-binding dehydrogenase
gene-LOC100274520	1.22	0.6	0.68	3.47	2.54	2.55	1.66199	8.55276e-06	0.000398496	up	NC_050098.1	176082026	176085457	+	GRMZM2G110195	protein_coding	K15015 solute carrier family 32 (vesicular inhibitory amino acid transporter) | (RefSeq) amino acid transporter AVT1C-like isoform X1 (A)	--	Amino acid permease 2 [Zea mays]	RecName: Full=Amino acid permease 2; AltName: Full=Amino acid transporter AAP2;	SubName: Full=Amino acid permease 2 {ECO:0000313|EMBL:ONM35877.1};	Amino acid transporters	GO:0005887,integral component of plasma membrane; GO:0015293,symporter activity; GO:0015800,acidic amino acid transport; GO:0015804,neutral amino acid transport	PF01490.18:Transmembrane amino acid transporter protein
gene-LOC100274525	1.27	1.73	0.71	4.44	4.31	5.78	1.81154	9.70298e-06	0.000440952	up	NC_050097.1	223895624	223900613	+	GRMZM2G031125	protein_coding	K20666 gibberellin 13-oxidase [EC:1.14.-.-] | (RefSeq) putative cytochrome P450 superfamily protein isoform X1 (A)	--	putative cytochrome P450 superfamily protein isoform X2 [Zea mays]	RecName: Full=Cytochrome P450 714B1; EC=1.14.-.-; AltName: Full=GA 13-oxidase 1; AltName: Full=Gibberellin 13 oxidase 1;	SubName: Full=Uncharacterized protein {ECO:0000313|EMBL:ACN27646.1};	Cytochrome P450 CYP4/CYP19/CYP26 subfamilies	GO:0016021,integral component of membrane; GO:0020037,heme binding; GO:0005506,iron ion binding; GO:0004497,monooxygenase activity; GO:0016705,oxidoreductase activity, acting on paired donors, with incorporation or reduction of molecular oxygen	PF00067.22:Cytochrome P450
gene-LOC100274563	205.43	181.41	366.26	157.39	99	155.85	-1.00534	0.0018026	0.0282453	down	NC_050104.1	20432542	20434374	-	GRMZM2G052562,znod1	protein_coding	K01206 alpha-L-fucosidase [EC:3.2.1.51] | (RefSeq) alpha-L-fucosidase 3 (A)	ko00511: Other glycan degradation	Zea nodulation homolog1 precursor [Zea mays]	RecName: Full=GDSL esterase/lipase At5g45910; EC=3.1.1.-; AltName: Full=Extracellular lipase At5g45910; Flags: Precursor;	SubName: Full=Alpha-L-fucosidase 2 {ECO:0000313|EMBL:ACG39271.1};	--	GO:0005576,extracellular region; GO:0016788,hydrolase activity, acting on ester bonds; GO:0016042,lipid catabolic process	PF00657.22:GDSL-like Lipase/Acylhydrolase
gene-LOC100274593	10.31	5.54	7.79	18.85	22.47	18.88	1.24404	9.4913e-06	0.00043361	up	NC_050096.1	38574708	38575706	+	IDPC175	protein_coding	K13993 HSP20 family protein | (RefSeq) 17.9 kDa class I heat shock protein (A)	ko04141: Protein processing in endoplasmic reticulum	uncharacterized protein LOC100274593 [Zea mays]	RecName: Full=17.7 kDa class I heat shock protein; AltName: Full=17.7 kDa heat shock protein; Short=OsHsp17.7;	SubName: Full=17.4 kDa class I heat shock protein 3 {ECO:0000313|EMBL:ACG35098.1};	Molecular chaperone (small heat-shock protein Hsp26/Hsp42)	GO:0005737,cytoplasm; GO:0046685,response to arsenic-containing substance; GO:0046686,response to cadmium ion; GO:0046688,response to copper ion; GO:0045471,response to ethanol; GO:0009408,response to heat; GO:0042542,response to hydrogen peroxide	PF00011.21:Hsp20/alpha crystallin family
gene-LOC100274612	0.35	0.6	0.41	21.5	51.78	36.83	6.19485	2.61928e-27	8.19019e-24	up	NC_050102.1	51791826	51792497	+	umc2572	protein_coding	--	--	hypothetical protein ZEAMMB73_Zm00001d019704 [Zea mays]	--	SubName: Full=Uncharacterized protein {ECO:0000313|EMBL:ONM53587.1, ECO:0000313|EnsemblPlants:Zm00001d019704_P001};	--	--	--
gene-LOC100274624	6.61	6.29	9.29	3.74	2.98	2.96	-1.33059	1.2907e-05	0.000557957	down	NC_050103.1	16891363	16892377	-	GRMZM2G033017	protein_coding	--	--	uncharacterized protein LOC100381619 [Zea mays]	--	SubName: Full=Uncharacterized protein {ECO:0000313|EMBL:ACN26470.1, ECO:0000313|EnsemblPlants:Zm00001d008676_P001};	--	--	PF05097.12:Protein of unknown function (DUF688)
gene-LOC100274637	6.18	10.55	7.5	28.2	37.29	35.73	1.91404	6.89553e-09	7.98576e-07	up	NC_050096.1	66868033	66872235	+	GRMZM2G078806	protein_coding	K14963 COMPASS component SWD3 | (RefSeq) COMPASS-like H3K4 histone methylase component WDR5A (A)	--	uncharacterized protein LOC100274637 [Zea mays]	RecName: Full=COMPASS-like H3K4 histone methylase component WDR5A {ECO:0000303|PubMed:19567704}; Short=AtWDR5A {ECO:0000303|PubMed:19567704};	SubName: Full=Transducin/WD40 repeat-like superfamily protein {ECO:0000313|EMBL:ONL98569.1};	--	GO:0005634,nucleus; GO:0048188,Set1C/COMPASS complex; GO:0042393,histone binding; GO:0008168,methyltransferase activity; GO:0010228,vegetative to reproductive phase transition of meristem	PF12894.7:Anaphase-promoting complex subunit 4 WD40 domain
gene-LOC100274660	23.64	32.76	8.43	131.62	218.74	158.71	2.82689	2.79027e-08	2.78454e-06	up	NC_050102.1	39569837	39571900	+	--	lncRNA	--	--	--	--	--	--	--	--
gene-LOC100274724	4.25	1.93	2.85	11.3	6.09	6.19	1.26157	0.00355978	0.0465734	up	NC_050104.1	103290908	103291619	+	--	protein_coding	--	--	uncharacterized protein LOC100274724 [Zea mays]	RecName: Full=Protein GLUTAMINE DUMPER 4;	SubName: Full=Uncharacterized protein {ECO:0000313|EMBL:AQL04824.1, ECO:0000313|EnsemblPlants:Zm00001d046667_P001};	--	GO:0016021,integral component of membrane; GO:0006865,amino acid transport; GO:0080143,regulation of amino acid export	--
gene-LOC100274734	0.21	0.05	0.11	0.69	0.71	0.69	2.42243	0.00156735	0.025335	up	NC_050102.1	185555017	185557010	-	GRMZM2G038490	protein_coding	K12173 BRCA1-A complex subunit BRE | (RefSeq) BRCA1-A complex subunit BRE-like (A)	ko03440: Homologous recombination	putative thaumatin domain family protein precursor [Zea mays]	RecName: Full=Thaumatin-like protein 1; AltName: Full=PpAZ44; Flags: Precursor;	SubName: Full=Pathogenesis-related thaumatin superfamily protein {ECO:0000313|EMBL:ONM61312.1};	--	GO:0005576,extracellular region; GO:0006952,defense response	PF00314.17:Thaumatin family
gene-LOC100274736	2.73	3.52	4.83	1.37	1.41	1	-1.68686	8.15655e-05	0.0024896	down	NC_050098.1	148554385	148555778	-	GRMZM2G179465	protein_coding	--	--	hypothetical protein ZEAMMB73_Zm00001d042027 [Zea mays]	--	SubName: Full=Uncharacterized protein {ECO:0000313|EMBL:ONM34323.1, ECO:0000313|EnsemblPlants:Zm00001d042027_P001};	--	GO:0016021,integral component of membrane	PF10146.9:Zinc finger-containing protein
gene-LOC100274741	0.37	1.62	1.74	3.96	5.62	6.33	1.93663	0.00191191	0.0296283	up	NC_050105.1	111724645	111725815	+	GRMZM2G001853	protein_coding	K13496 UDP-glucosyl transferase 73C [EC:2.4.1.-] | (RefSeq) scopoletin glucosyltransferase (A)	ko00908: Zeatin biosynthesis	uncharacterized protein LOC100274741 [Zea mays]	--	SubName: Full=Uncharacterized protein {ECO:0000313|EMBL:ACG24493.1, ECO:0000313|EnsemblPlants:Zm00001d025229_P001};	--	GO:0016021,integral component of membrane	--
gene-LOC100274767	51.59	85.43	48.11	10.72	16.72	7.71	-2.53974	6.3321e-09	7.45599e-07	down	NC_050096.1	277376451	277376987	+	GRMZM2G026780,umc1290	protein_coding	--	--	uncharacterized protein LOC100274767 [Zea mays]	--	SubName: Full=Uncharacterized protein {ECO:0000313|EMBL:ACG24781.1, ECO:0000313|EnsemblPlants:Zm00001d033846_P001};	--	--	--
gene-LOC100274774	0	0.05	0	1.61	2.22	1.89	6.38144	3.37753e-06	0.000180361	up	NC_050097.1	230614835	230615704	+	GRMZM2G166776	protein_coding	--	--	NADH-ubiquinone reductase complex 1 MLRQ subunit [Zea mays]	--	SubName: Full=NADH-ubiquinone reductase complex 1 MLRQ subunit {ECO:0000313|EMBL:ONM26792.1};	--	--	--
gene-LOC100274853	14.7	20.18	28.43	6.4	3.58	7.08	-2.04659	3.01072e-08	2.96251e-06	down	NC_050096.1	160890545	160892237	+	GRMZM2G087069	protein_coding	--	--	uncharacterized protein LOC100274853 [Zea mays]	--	SubName: Full=Uncharacterized protein {ECO:0000313|EMBL:ONM01519.1, ECO:0000313|EnsemblPlants:Zm00001d030775_P001};	--	GO:0016021,integral component of membrane	--
gene-LOC100274857	1.07	0.71	1.1	1.54	3.87	2.83	1.4188	0.00326297	0.0435403	up	NC_050104.1	157872056	157876713	-	GRMZM2G054969	protein_coding	--	--	uncharacterized protein LOC100274857 [Zea mays]	--	SubName: Full=Major facilitator superfamily protein {ECO:0000313|EMBL:AQL09410.1};	Predicted sugar transporter	GO:0016021,integral component of membrane	PF13347.6:MFS/sugar transport protein
gene-LOC100274864	6.61	7.08	8.86	5.39	2.4	3.61	-1.14105	0.00066026	0.0132061	down	NC_050100.1	844723	847176	-	umc1240	protein_coding	--	--	unknown [Zea mays]	--	SubName: Full=Uncharacterized protein {ECO:0000313|EMBL:ACF84323.1};	--	--	PF04784.14:Protein of unknown function, DUF547
gene-LOC100274870	0.77	0.91	0.77	0.37	0.49	0.44	-1.06422	0.00249196	0.0360758	down	NC_050105.1	116197565	116203843	+	GRMZM2G147327	protein_coding	K10406 kinesin family member C2/C3 | (RefSeq) kinesin heavy chain, putative (A)	--	uncharacterized protein LOC100274870 isoform X1 [Zea mays]	--	SubName: Full=Uncharacterized protein {ECO:0000313|EMBL:ACR36235.1, ECO:0000313|EnsemblPlants:Zm00001d025337_P001};	--	--	PF05910.12:Plant protein of unknown function (DUF868)
gene-LOC100274923	0	0.21	0.23	6.35	8.44	7.59	5.49813	3.25224e-13	1.15854e-10	up	NC_050104.1	158088565	158089180	+	GRMZM2G428040	protein_coding	--	--	uncharacterized protein LOC100274923 [Zea mays]	--	SubName: Full=Transcription activator-related {ECO:0000313|EMBL:AQL09471.1};	--	--	--
gene-LOC100274943	33.78	27.36	52.36	18.2	17.8	20.27	-1.13432	4.6526e-05	0.00158323	down	NC_050096.1	292327939	292329375	-	GRMZM5G888196	protein_coding	--	--	uncharacterized protein LOC100274943 [Zea mays]	RecName: Full=Protein LATE FLOWERING {ECO:0000303|PubMed:21771123};	SubName: Full=Drought and salt tolerance protein {ECO:0000313|EMBL:ONM10020.1};	--	GO:0005634,nucleus; GO:0003700,DNA-binding transcription factor activity; GO:0046872,metal ion binding; GO:0003676,nucleic acid binding; GO:0009908,flower development; GO:0009910,negative regulation of flower development; GO:0048579,negative regulation of long-day photoperiodism, flowering; GO:0042752,regulation of circadian rhythm; GO:0006355,regulation of transcription, DNA-templated; GO:000635…	--
gene-LOC100274970	0.95	0.36	0.23	3.6	2.94	5.39	2.84384	7.39185e-07	4.84898e-05	up	NC_050105.1	122017329	122018974	-	GRMZM2G446201,ZAR1,ZAR2	protein_coding	--	--	auxin regulated gene involved in organ size 1 [Zea mays]	--	SubName: Full=ARGOS1 {ECO:0000313|EMBL:AQK43842.1}; SubName: Full=Auxin regulated gene involved in organ size 1 {ECO:0000313|EMBL:AEQ59622.1};	--	GO:0016021,integral component of membrane; GO:0046622,positive regulation of organ growth	--
gene-LOC100274973	1.12	1.53	0.99	3.72	3.36	3.24	1.35042	0.00249804	0.0361253	up	--	--	--	--	--	--	--	--
gene-LOC100275030	1.01	0.17	0.28	8.49	9.99	8.06	4.11461	2.08052e-10	3.85197e-08	up	NC_050104.1	128186869	128187368	-	GRMZM2G125813,pco124370	protein_coding	--	--	uncharacterized protein LOC100275030 [Zea mays]	--	SubName: Full=Uncharacterized protein {ECO:0000313|EMBL:AQL06015.1, ECO:0000313|EnsemblPlants:Zm00001d047259_P001};	--	--	--
gene-LOC100275035	636.8	397.64	1214.61	412.33	263.4	368.11	-1.23132	0.0017117	0.0271058	down	NC_050097.1	213433698	213434250	+	--	protein_coding	--	--	uncharacterized protein LOC100277357 precursor [Zea mays]	RecName: Full=Arabinogalactan peptide 14; Short=AG-peptide 14; Flags: Precursor;	SubName: Full=Uncharacterized protein {ECO:0000313|EMBL:EER97424.1};	--	GO:0031225,anchored component of membrane; GO:0005886,plasma membrane; GO:0048767,root hair elongation	--
gene-LOC100275036	10.72	6.31	6.34	23.67	20.53	25.96	1.4654	6.60155e-09	7.67689e-07	up	NC_050102.1	183751660	183759409	+	GRMZM2G134396,pco130446	protein_coding	K01490 AMP deaminase [EC:3.5.4.6] | (RefSeq) uncharacterized protein LOC100275036 (A)	ko00230: Purine metabolism	uncharacterized protein LOC100275036 [Zea mays]	RecName: Full=Probable AMP deaminase; EC=3.5.4.6;	SubName: Full=AMP deaminase {ECO:0000313|EMBL:ONM61044.1};	Adenosine monophosphate deaminase	GO:0016021,integral component of membrane; GO:0003876,AMP deaminase activity; GO:0046872,metal ion binding; GO:0032264,IMP salvage	PF00962.22:Adenosine/AMP deaminase
gene-LOC100275040	0	0.08	0	1.19	0.85	2.62	5.67012	2.11813e-05	0.000839556	up	NC_050101.1	93750112	93751446	-	GRMZM2G009080	protein_coding	--	--	OSJNBa0013K16.15-like protein [Zea mays]	RecName: Full=Protein MARD1 {ECO:0000303|PubMed:15159630}; AltName: Full=Mediator of ABA-regulated dormancy1 {ECO:0000303|PubMed:15159630}; AltName: Full=Senescence-associated protein SAG102 {ECO:0000303|PubMed:11402199};	SubName: Full=OSJNBa0013K16.15-like protein {ECO:0000313|EMBL:AQK80938.1};	--	GO:0010494,cytoplasmic stress granule; GO:0000932,P-body; GO:0046872,metal ion binding; GO:0009737,response to abscisic acid; GO:0010162,seed dormancy process	PF04570.14:zinc-finger of the FCS-type, C2-C2
gene-LOC100275095	0.31	0.58	0.64	4.48	2.12	4.05	2.62318	9.23369e-06	0.000424599	up	NC_050096.1	305763200	305764125	-	--	protein_coding	--	--	uncharacterized protein LOC100275095 [Zea mays]	RecName: Full=Uncharacterized protein At5g65660;	SubName: Full=Hydroxyproline-rich glycoprotein family protein {ECO:0000313|EMBL:ONM11650.1};	--	GO:0016021,integral component of membrane; GO:0005886,plasma membrane	--
gene-LOC100275151	1.56	1.69	1.32	4.24	3.54	20.23	2.46768	0.0023613	0.0346644	up	NC_050102.1	78902044	78902646	+	--	protein_coding	--	--	hypothetical protein [Zea mays]	--	SubName: Full=Uncharacterized protein {ECO:0000313|EMBL:ACG26632.1};	--	--	--
gene-LOC100275205	0.66	0.28	0.77	4.12	4.59	3.09	2.69514	3.44029e-07	2.49528e-05	up	NC_050099.1	3691972	3693009	-	GRMZM2G062160	protein_coding	--	--	uncharacterized protein LOC100277836 [Zea mays]	RecName: Full=Protein MARD1 {ECO:0000303|PubMed:15159630}; AltName: Full=Mediator of ABA-regulated dormancy1 {ECO:0000303|PubMed:15159630}; AltName: Full=Senescence-associated protein SAG102 {ECO:0000303|PubMed:11402199};	SubName: Full=Uncharacterized protein {ECO:0000313|EMBL:ACG42865.1, ECO:0000313|EnsemblPlants:Zm00001d048694_P001};	--	GO:0010494,cytoplasmic stress granule; GO:0000932,P-body; GO:0046872,metal ion binding; GO:0009737,response to abscisic acid; GO:0010162,seed dormancy process	PF04570.14:zinc-finger of the FCS-type, C2-C2
gene-LOC100275232	1.38	0.06	1.01	16.16	9.44	8.98	3.7329	4.47883e-07	3.15898e-05	up	NC_050097.1	30749931	30751815	+	GRMZM2G147241	protein_coding	K13413 mitogen-activated protein kinase kinase 4/5 [EC:2.7.12.2] | (RefSeq) mitogen-activated protein kinase kinase 5-like (A)	ko04016: MAPK signaling pathway - plant; ko04075: Plant hormone signal transduction; ko04626: Plant-pathogen interaction	putative protein of unknown function (DUF640) domain family protein [Zea mays]	RecName: Full=Protein G1-like3;	SubName: Full=Protein LIGHT-DEPENDENT SHORT HYPOCOTYLS 3 {ECO:0000313|EMBL:ONM15961.1};	--	GO:0005634,nucleus; GO:0003677,DNA binding; GO:0009299,mRNA transcription; GO:0007275,multicellular organism development; GO:0090698,post-embryonic plant morphogenesis; GO:0006355,regulation of transcription, DNA-templated; GO:0009416,response to light stimulus	PF04852.12:Protein of unknown function (DUF640)
gene-LOC100275244	0	0	0	1.17	2.2	1.74	6.82541	6.1521e-06	0.000301624	up	NC_050103.1	94958727	94959345	+	GRMZM2G061450,TIDP2787	protein_coding	--	--	uncharacterized protein LOC100275244 precursor [Zea mays]	--	SubName: Full=Uncharacterized protein {ECO:0000313|EMBL:ACG27076.1, ECO:0000313|EnsemblPlants:Zm00001d010010_P001};	--	--	--
gene-LOC100275283	7.07	7.48	8.15	21.62	16.01	27.49	1.3757	3.81172e-07	2.73646e-05	up	NC_050097.1	4268091	4269450	-	GRMZM2G056513	protein_coding	--	--	uncharacterized protein LOC100275283 isoform X1 [Zea mays]	--	SubName: Full=Uncharacterized protein {ECO:0000313|EMBL:ONM12710.1, ECO:0000313|EnsemblPlants:Zm00001d001989_P002};	--	--	--
gene-LOC100275286	43.41	49.75	36.6	102.78	102.01	114.01	1.1532	4.71152e-07	3.29011e-05	up	NC_050102.1	12513781	12514603	+	GRMZM2G101024	protein_coding	--	--	uncharacterized LOC100275286 [Zea mays]	--	SubName: Full=Uncharacterized protein {ECO:0000313|EMBL:ACG27265.1, ECO:0000313|EnsemblPlants:Zm00001d019002_P001};	--	--	--
gene-LOC100275295	0.06	0	0	1.57	0.9	3.5	6.39578	1.57478e-05	0.000661453	up	NC_050105.1	69471254	69472036	+	--	protein_coding	--	--	uncharacterized protein LOC100275295 [Zea mays]	--	SubName: Full=Methionyl-tRNA synthetase {ECO:0000313|EMBL:AQK41086.1};	--	GO:0004812,aminoacyl-tRNA ligase activity	--
gene-LOC100275309	0.65	0.55	0.91	26.86	45.04	44.53	5.67865	5.45946e-37	7.68201e-33	up	NC_050099.1	213514940	213515563	+	GRMZM2G339327,pco110563,umc1811	protein_coding	--	--	uncharacterized protein LOC100275309 [Zea mays]	--	SubName: Full=Uncharacterized protein {ECO:0000313|EMBL:ACG27347.1};	--	--	--
gene-LOC100275319	16.05	33.99	71.23	13.7	7.18	11.9	-2.04318	0.000163233	0.00435836	down	NC_050102.1	107418830	107419461	-	GRMZM2G417107	protein_coding	--	--	putative HLH DNA-binding domain superfamily protein [Zea mays]	RecName: Full=Transcription factor IBH1; Short=OsIBH1; AltName: Full=Basic helix-loop-helix protein 175; Short=OsbHLH175; AltName: Full=Protein ILI1-BINDING BHLH 1; AltName: Full=bHLH transcription factor bHLH175;	SubName: Full=Uncharacterized protein {ECO:0000313|EMBL:ACG27384.1, ECO:0000313|EnsemblPlants:Zm00001d020317_P001};	--	GO:0046983,protein dimerization activity; GO:0009742,brassinosteroid mediated signaling pathway; GO:0040008,regulation of growth; GO:0006355,regulation of transcription, DNA-templated; GO:0006351,transcription, DNA-templated	--
gene-LOC100275325	3.57	4.28	0.72	0	0.31	0.58	-3.40388	0.00236057	0.0346644	down	NC_050097.1	6705588	6706337	+	--	protein_coding	--	--	hypothetical protein [Zea mays]	--	SubName: Full=Uncharacterized protein {ECO:0000313|EMBL:ACG27405.1, ECO:0000313|EnsemblPlants:Zm00001d002133_P001};	--	--	--
gene-LOC100275328	8.66	21.01	10.84	26.82	43.81	56.07	1.48234	0.00232207	0.0342135	up	NC_050098.1	152232393	152233218	+	GRMZM2G037452	protein_coding	--	--	uncharacterized protein LOC100275328 [Zea mays]	--	SubName: Full=Uncharacterized protein {ECO:0000313|EMBL:ACG23959.1, ECO:0000313|EnsemblPlants:Zm00001d042114_P001};	--	GO:0005886,plasma membrane	PF12734.7:Cysteine-rich TM module stress tolerance
gene-LOC100275351	44.95	81.09	42.95	11.68	11.94	13.16	-2.36307	3.92336e-11	8.55901e-09	down	NC_050096.1	174624316	174629107	+	bZIP111,gpm349,GRMZM2G073427	protein_coding	K14432 ABA responsive element binding factor | (RefSeq) G-box-binding factor 4-like (A)	ko04075: Plant hormone signal transduction	uncharacterized protein LOC100275351 [Zea mays]	RecName: Full=Light-inducible protein CPRF2; AltName: Full=Common plant regulatory factor 2; Short=CPRF-2;	SubName: Full=BZIP transcription factor {ECO:0000313|EMBL:AIB04995.1}; SubName: Full=Basic leucine zipper 25 {ECO:0000313|EMBL:ONM01876.1};	--	GO:0005634,nucleus; GO:0003677,DNA binding; GO:0003700,DNA-binding transcription factor activity; GO:0006351,transcription, DNA-templated	PF12498.8:Basic leucine-zipper C terminal
gene-LOC100275398	11.72	24.45	19.36	4.23	8.74	5.76	-1.70639	0.000213812	0.00543033	down	NC_050101.1	176709922	176710873	+	GRMZM2G348890	protein_coding	--	--	DUF1645 family protein [Zea mays]	--	SubName: Full=DUF1645 family protein {ECO:0000313|EMBL:AQK88626.1};	--	--	PF07816.11:Protein of unknown function (DUF1645)
gene-LOC100275405	15.73	9.9	10.02	45.81	48.59	28.05	1.66561	1.20938e-06	7.36677e-05	up	NC_050101.1	157127346	157127962	+	GRMZM2G069254,GRMZM5G841343	protein_coding	K22390 acid phosphatase type 7 | (RefSeq) purple acid phosphatase 15 isoform X1 (A)	--	uncharacterized LOC100275405 [Zea mays]	--	SubName: Full=Uncharacterized protein {ECO:0000313|EMBL:ACG27837.1};	--	--	PF04419.14:4F5 protein family
gene-LOC100275419	4.91	4.12	4.66	2.95	2.22	2.06	-1.05682	2.56763e-05	0.000980439	down	NC_050097.1	34063904	34065857	-	GRMZM2G015727	protein_coding	--	--	uncharacterized protein LOC100275419 [Zea mays]	--	SubName: Full=OSJNBa0067K08.20-like protein {ECO:0000313|EMBL:ONM16281.1};	--	GO:0009507,chloroplast; GO:0009793,embryo development ending in seed dormancy	--
gene-LOC100275424	110.36	46.44	87.39	48.35	36.94	37.71	-1.09979	0.00024988	0.0061368	down	NC_050099.1	29993666	29995902	-	GRMZM2G319062	protein_coding	K00422 polyphenol oxidase [EC:1.10.3.1] | (RefSeq) uncharacterized LOC100275424 (A)	ko00350: Tyrosine metabolism; ko00950: Isoquinoline alkaloid biosynthesis	unknown [Zea mays]	RecName: Full=Polyphenol oxidase latent form, chloroplastic {ECO:0000303|PubMed:28812349}; Short=L-PaPPO {ECO:0000303|PubMed:28812349}; Short=PA-PPO {ECO:0000303|PubMed:10198084}; Contains: RecName: Full=Polyphenol oxidase active form, chloroplastic {ECO:0000303|PubMed:28812349}; Short=A-PaPPO {ECO:0000303|PubMed:28812349}; EC=1.10.3.1 {ECO:0000269|PubMed:10198084, ECO:0000269|PubMed:28812349}; F…	SubName: Full=Polyphenol oxidase chloroplastic {ECO:0000313|EMBL:AQK50299.1};	--	GO:0004097,catechol oxidase activity; GO:0046872,metal ion binding; GO:0046148,pigment biosynthetic process	PF00264.20:Common central domain of tyrosinase
gene-LOC100275439	35.65	45.63	17.02	103.33	150.49	269.04	2.26157	4.36058e-06	0.000223119	up	NC_050099.1	24963820	24964557	+	GRMZM2G161521	protein_coding	--	--	uncharacterized protein LOC100275439 precursor [Zea mays]	--	SubName: Full=Uncharacterized protein {ECO:0000313|EMBL:ACG28091.1, ECO:0000313|EnsemblPlants:Zm00001d049288_P001};	--	--	--
gene-LOC100275498	11.05	5.39	10.44	5.89	2.27	4.3	-1.24279	0.00310574	0.0421891	down	NC_050101.1	142921221	142922444	+	GRMZM2G116029	protein_coding	--	--	uncharacterized protein LOC100275498 [Zea mays]	--	SubName: Full=Uncharacterized protein {ECO:0000313|EMBL:AQK84716.1, ECO:0000313|EnsemblPlants:Zm00001d037743_P001};	--	--	PF05553.11:Cotton fibre expressed protein
gene-LOC100275504	0.98	1.37	1.18	2.75	4.61	3.1	1.43431	0.00133693	0.0224352	up	NC_050103.1	102969640	102970920	-	GRMZM2G457562	protein_coding	K09286 EREBP-like factor | (RefSeq) ethylene-responsive transcription factor RAP2-12 (A)	--	uncharacterized protein LOC100275504 [Zea mays]	RecName: Full=Ethylene-responsive transcription factor ERF114 {ECO:0000303|PubMed:16407444}; AltName: Full=ERF bud enhancer {ECO:0000303|PubMed:23616605};	SubName: Full=AP2-EREBP-type transcription factor {ECO:0000313|EMBL:AFU81612.1}; Flags: Fragment;	--	GO:0005634,nucleus; GO:0003700,DNA-binding transcription factor activity; GO:0043565,sequence-specific DNA binding; GO:0050832,defense response to fungus; GO:0009873,ethylene-activated signaling pathway; GO:0007275,multicellular organism development; GO:0006351,transcription, DNA-templated	PF00847.20:AP2 domain
gene-LOC100275522	20.96	50.54	24.81	8.34	9.55	8.16	-2.05579	1.94499e-06	0.000111706	down	NC_050098.1	22731861	22733006	+	GRMZM2G360023	protein_coding	--	--	uncharacterized protein LOC100275522 [Zea mays]	--	SubName: Full=Uncharacterized protein {ECO:0000313|EMBL:ACG28607.1, ECO:0000313|EnsemblPlants:Zm00001d039993_P001};	--	--	--
gene-LOC100275577	0.73	0.82	0.66	2.06	1.92	2.48	1.40928	4.56228e-05	0.00155815	up	NC_050096.1	285338624	285341864	-	GRMZM2G008072	protein_coding	--	--	hypothetical protein ZEAMMB73_Zm00001d034085 [Zea mays]	RecName: Full=Protein ENHANCED DISEASE RESISTANCE 2;	SubName: Full=Uncharacterized protein {ECO:0000313|EMBL:ONM09551.1, ECO:0000313|EnsemblPlants:Zm00001d034085_P003};	--	GO:0005789,endoplasmic reticulum membrane; GO:0010008,endosome membrane; GO:0016021,integral component of membrane; GO:0005886,plasma membrane; GO:0008289,lipid binding; GO:0070273,phosphatidylinositol-4-phosphate binding; GO:0009873,ethylene-activated signaling pathway; GO:1900056,negative regulation of leaf senescence; GO:0009626,plant-type hypersensitive response; GO:1900150,regulation of defe…	PF07059.12:Protein of unknown function (DUF1336)
gene-LOC100275681	0.17	0.14	0	0.9	0.84	0.72	2.8403	0.00213781	0.0322586	up	NC_050101.1	144748292	144750344	-	GRMZM2G036436	protein_coding	--	--	unknown [Zea mays]	--	SubName: Full=Uncharacterized protein {ECO:0000313|EMBL:ACF84329.1, ECO:0000313|EnsemblPlants:Zm00001d037792_P001};	--	--	PF04788.12:Protein of unknown function (DUF620)
gene-LOC100275692	13.46	25.47	18.78	4.58	7.85	9.14	-1.56618	0.000213881	0.00543033	down	NC_050103.1	73295057	73296226	+	GRMZM2G157153	protein_coding	--	--	uncharacterized protein LOC100275692 [Zea mays]	--	SubName: Full=DUF1645 family protein {ECO:0000313|EMBL:AQK92282.1};	--	--	PF07816.11:Protein of unknown function (DUF1645)
gene-LOC100275716	2.4	2.12	2.67	14.71	16.7	34.39	3.06626	1.10105e-11	2.7421e-09	up	NC_050096.1	280056473	280057214	+	--	protein_coding	--	--	uncharacterized protein LOC100275716 [Zea mays]	--	SubName: Full=Uncharacterized protein {ECO:0000313|EMBL:ONM08908.1, ECO:0000313|EnsemblPlants:Zm00001d033909_P001};	--	--	--
gene-LOC100275733	6.96	9.41	14.1	4.12	4.2	4.94	-1.33834	0.000156745	0.00423074	down	NC_050101.1	175953640	175955295	+	GRMZM2G031200	protein_coding	K00521 ferric-chelate reductase [EC:1.16.1.7] | (RefSeq) ferric reduction oxidase 7, chloroplastic-like (A)	--	uncharacterized protein LOC100275733 [Zea mays]	RecName: Full=NAC domain-containing protein 73 {ECO:0000303|PubMed:15029955}; Short=ANAC073 {ECO:0000303|PubMed:15029955}; AltName: Full=Protein SECONDARY WALL-ASSOCIATED NAC DOMAIN PROTEIN 2 {ECO:0000303|PubMed:18952777};	SubName: Full=NAC87 NAC type transcription factor {ECO:0000313|EMBL:AFT82713.1}; Flags: Fragment;	--	GO:0005634,nucleus; GO:0003700,DNA-binding transcription factor activity; GO:0043565,sequence-specific DNA binding; GO:0044212,transcription regulatory region DNA binding; GO:0045893,positive regulation of transcription, DNA-templated; GO:2000652,regulation of secondary cell wall biogenesis; GO:0006351,transcription, DNA-templated	PF02365.15:No apical meristem (NAM) protein
gene-LOC100275754	1.67	3.4	1.95	16.25	17.6	19.28	2.75644	1.90248e-11	4.49912e-09	up	NC_050103.1	27328720	27329324	+	--	protein_coding	--	--	uncharacterized protein LOC100275754 [Zea mays]	--	SubName: Full=Uncharacterized protein {ECO:0000313|EMBL:ACG30015.1, ECO:0000313|EnsemblPlants:Zm00001d008961_P001};	--	--	--
gene-LOC100275786	6.87	6.29	9.84	3.23	2.76	3.46	-1.41486	2.09382e-06	0.00011928	down	NC_050100.1	78729360	78730586	+	--	protein_coding	--	--	uncharacterized protein LOC100275786 [Zea mays]	--	SubName: Full=S-adenosyl-L-methionine-dependent methyltransferase superfamily protein {ECO:0000313|EMBL:AQK68263.1};	--	GO:0009507,chloroplast; GO:0008168,methyltransferase activity	PF00891.18:O-methyltransferase domain
gene-LOC100275836	6.02	10.92	10.09	2.36	0.59	0.47	-3.18089	1.56006e-06	9.24275e-05	down	--	--	--	--	--	--	--	--
gene-LOC100275846	0.33	0.14	0.31	2.03	0.91	3.19	2.84307	0.0012548	0.0214749	up	NC_050097.1	194062239	194062845	-	GRMZM2G018004	protein_coding	--	--	uncharacterized protein LOC100275846 [Zea mays]	--	SubName: Full=Uncharacterized protein {ECO:0000313|EMBL:ACG30458.1, ECO:0000313|EnsemblPlants:Zm00001d005977_P001};	--	GO:0016021,integral component of membrane	--
gene-LOC100275868	11.32	4.82	7.38	34.94	27.32	34.45	1.92907	1.21958e-10	2.38344e-08	up	NC_050103.1	112065895	112067931	-	--	protein_coding	K15172 transcription elongation factor SPT5 | (RefSeq) hypothetical protein (A)	--	zinc finger CCCH domain-containing protein 35 [Zea mays]	RecName: Full=Zinc finger CCCH domain-containing protein 35; Short=OsC3H35; AltName: Full=Protein DELAY OF THE ONSET OF SENESCENCE-like;	SubName: Full=Zinc finger CCCH domain-containing protein 23 {ECO:0000313|EMBL:AQK93950.1};	CCCH-type Zn-finger protein	GO:0003677,DNA binding; GO:0046872,metal ion binding	PF00642.24:Zinc finger C-x8-C-x5-C-x3-H type (and similar)
gene-LOC100275936	73.45	94.65	57.33	390.76	414.11	491.06	2.37447	1.88427e-16	1.20516e-13	up	NC_050098.1	148632923	148633394	-	GRMZM2G136635	protein_coding	--	--	uncharacterized protein LOC100275936 [Zea mays]	--	SubName: Full=Uncharacterized protein {ECO:0000313|EMBL:ACG28106.1, ECO:0000313|EnsemblPlants:Zm00001d042030_P001};	--	--	--
gene-LOC100276046	5.77	5.46	5.33	12.76	14.06	14.5	1.18842	3.64295e-10	6.21333e-08	up	NC_050101.1	88157817	88169311	+	--	protein_coding	--	--	unknown [Zea mays]	--	SubName: Full=Uncharacterized protein {ECO:0000313|EMBL:ACN27963.1};	--	--	PF12697.7:Alpha/beta hydrolase family
gene-LOC100276059	78.23	241.43	182.76	67.35	35.13	47.27	-1.93597	2.68623e-05	0.00102295	down	NC_050096.1	228493950	228494996	+	GRMZM6G132224	protein_coding	--	--	uncharacterized LOC100276059 [Zea mays]	--	SubName: Full=DUF538 family protein {ECO:0000313|EMBL:ONM05089.1};	--	--	PF04398.12:Protein of unknown function, DUF538
gene-LOC100276111	0.55	1.81	0.3	10.75	25.11	23.63	4.30515	1.17876e-09	1.75516e-07	up	--	--	--	--	--	--	--	--
gene-LOC100276136	1.37	0.37	0.87	3.03	7.13	5.98	2.56164	5.76914e-05	0.00187966	up	NC_050100.1	142576246	142576946	-	GRMZM2G455440	protein_coding	--	--	uncharacterized protein LOC100276136 [Zea mays]	--	SubName: Full=Uncharacterized protein {ECO:0000313|EMBL:AQK70018.1, ECO:0000313|EnsemblPlants:Zm00001d016076_P001};	--	--	--
gene-LOC100276153	1.4	1.54	1.23	6.93	3.87	8.5	2.05479	2.04548e-05	0.000820392	up	NC_050097.1	15557319	15557931	-	GRMZM2G129450	protein_coding	--	--	uncharacterized protein LOC100276153 [Zea mays]	--	SubName: Full=Uncharacterized protein {ECO:0000313|EMBL:ACG32478.1};	--	--	--
gene-LOC100276229	1.55	0.75	0.92	5.09	1.76	6.26	1.89397	0.000626104	0.0127403	up	NC_050104.1	15726611	15728692	+	GRMZM2G047138,TIDP2976	protein_coding	K09553 stress-induced-phosphoprotein 1 | (RefSeq) uncharacterized protein LOC8081959 (A)	--	uncharacterized protein LOC100384834 [Zea mays]	--	SubName: Full=Uncharacterized protein {ECO:0000313|EMBL:ACR34680.1};	--	--	--
gene-LOC100276232	1.7	0.34	1.22	5.71	3.7	2.99	1.83183	0.0024181	0.0352409	up	NC_050098.1	159096104	159099473	+	GRMZM2G031528	protein_coding	--	--	uncharacterized protein LOC100276232 [Zea mays]	--	SubName: Full=Heavy metal transport/detoxification superfamily protein {ECO:0000313|EMBL:ONM34922.1};	--	GO:0046872,metal ion binding; GO:0030001,metal ion transport	PF00403.26:Heavy-metal-associated domain
gene-LOC100276319	0.11	1.95	0.11	24	105.95	63.02	6.26877	3.61688e-06	0.000190968	up	NC_050096.1	43803256	43803808	-	--	protein_coding	K03260 translation initiation factor 4G | (RefSeq) eukaryotic translation initiation factor-like (A)	ko03013: RNA transport	hypothetical protein [Zea mays]	RecName: Full=Low temperature-induced protein lt101.2;	SubName: Full=Hydrophobic protein RCI2B {ECO:0000313|EMBL:ONL96859.1};	Stress responsive protein	GO:0016021,integral component of membrane	PF01679.17:Proteolipid membrane potential modulator
gene-LOC100276465	15.02	18.71	23.5	12.42	8.63	9.48	-1.05498	7.02267e-05	0.00219174	down	NC_050098.1	211707096	211713686	-	GRMZM2G055450	protein_coding	K20043 clathrin coat assembly protein AP180 | (RefSeq) putative clathrin assembly protein At5g57200 (A)	--	putative clathrin assembly protein isoform X1 [Zea mays]	RecName: Full=Putative clathrin assembly protein At2g01600;	SubName: Full=Putative clathrin assembly protein {ECO:0000313|EMBL:ONM38979.1};	Clathrin assembly protein AP180 and related proteins, contain ENTH domain	GO:0005905,clathrin-coated pit; GO:0030136,clathrin-coated vesicle; GO:0005794,Golgi apparatus; GO:0016020,membrane; GO:0005886,plasma membrane; GO:0005545,1-phosphatidylinositol binding; GO:0030276,clathrin binding; GO:0048268,clathrin coat assembly; GO:0006897,endocytosis	PF07651.16:ANTH domain
gene-LOC100276507	0.1	0	0.09	1.13	0.73	1.86	4.22808	9.21848e-05	0.00275986	up	NC_050101.1	113772209	113774353	-	cl35188_1a	protein_coding	--	--	uncharacterized protein LOC100276507 [Zea mays]	--	SubName: Full=Uncharacterized protein {ECO:0000313|EMBL:ACG34941.1, ECO:0000313|EnsemblPlants:Zm00001d036932_P003};	--	--	--
gene-LOC100276538	1.37	0.6	0.83	4.83	2.88	7.05	2.28362	3.02361e-06	0.000163951	up	NC_050096.1	244930653	244932145	-	GRMZM2G164715	protein_coding	K23877 xyloglucan O-acetyltransferase | (RefSeq) protein ALTERED XYLOGLUCAN 4-like (A)	--	unknown [Zea mays]	RecName: Full=Protein trichome birefringence-like 19;	SubName: Full=TRICHOME BIREFRINGENCE-LIKE 20 {ECO:0000313|EMBL:ONM06325.1};	--	GO:0005794,Golgi apparatus; GO:0016021,integral component of membrane; GO:0016413,O-acetyltransferase activity; GO:0071554,cell wall organization or biogenesis	PF13839.6:GDSL/SGNH-like Acyl-Esterase family found in Pmr5 and Cas1p
gene-LOC100276635	6.57	5.86	6.45	4.22	2.59	3.06	-1.07968	0.000327719	0.00759857	down	NC_050103.1	157801860	157813256	-	GRMZM2G112535,GRMZM2G144857	protein_coding	--	--	uncharacterized protein LOC100276635 [Zea mays]	RecName: Full=Protein PLASTID TRANSCRIPTIONALLY ACTIVE 7 {ECO:0000303|PubMed:16326926}; Short=pTAC7 {ECO:0000303|PubMed:16326926}; AltName: Full=Protein PIGMENT DEFECTIVE 225; Flags: Precursor;	SubName: Full=RNA polymerase II transcriptional coactivator KELP {ECO:0000313|EMBL:AQK97720.1};	--	GO:0009507,chloroplast; GO:0009295,nucleoid; GO:0009508,plastid chromosome; GO:0000427,plastid-encoded plastid RNA polymerase complex; GO:0009658,chloroplast organization; GO:0006355,regulation of transcription, DNA-templated; GO:0009416,response to light stimulus; GO:0010027,thylakoid membrane organization; GO:0042793,plastid transcription	--
gene-LOC100276695	8.58	13.98	4.8	134.88	155.5	514.88	4.71152	4.16009e-15	1.95122e-12	up	NC_050098.1	191894874	191895885	-	GRMZM2G092474	protein_coding	K12173 BRCA1-A complex subunit BRE | (RefSeq) BRCA1-A complex subunit BRE-like (A)	ko03440: Homologous recombination	uncharacterized protein LOC100276695 precursor [Zea mays]	RecName: Full=Zeamatin; Flags: Precursor;	SubName: Full=Osmotin-like protein OSM34 {ECO:0000313|EMBL:ONM37053.1};	--	GO:0050832,defense response to fungus; GO:0031640,killing of cells of other organism; GO:0044130,negative regulation of growth of symbiont in host; GO:0051841,positive regulation by host of cytolysis of symbiont cells	PF00314.17:Thaumatin family
gene-LOC100276859	3.82	3.54	6.01	2.61	1.46	0.82	-1.59398	0.00162967	0.0260729	down	NC_050099.1	179121690	179122865	-	GRMZM2G316778	protein_coding	--	--	uncharacterized protein LOC100276859 [Zea mays]	RecName: Full=Protein CDI {ECO:0000305}; AltName: Full=Protein CADMIUM INDUCED {ECO:0000303|PubMed:22569258};	SubName: Full=Protein CDI {ECO:0000313|EMBL:AQK55861.1};	--	GO:0005829,cytosol; GO:0016740,transferase activity; GO:0009846,pollen germination; GO:0009860,pollen tube growth; GO:0007338,single fertilization	--
gene-LOC100276872	8.84	14.02	13.4	5.68	4.94	8.67	-1.06528	0.00307867	0.0420155	down	NC_050104.1	148228388	148229745	+	GRMZM2G172652	protein_coding	--	--	uncharacterized protein LOC100276872 isoform X1 [Zea mays]	--	SubName: Full=Uncharacterized protein {ECO:0000313|EMBL:AQL07999.1, ECO:0000313|EnsemblPlants:Zm00001d047901_P001};	--	GO:0016021,integral component of membrane	--
gene-LOC100276881	17.86	14.67	15.7	37.47	42.14	38.92	1.1737	2.26059e-10	4.13101e-08	up	NC_050104.1	128189789	128190887	+	GRMZM2G425482	protein_coding	--	--	uncharacterized protein LOC100276881 [Zea mays]	RecName: Full=Protein MARD1 {ECO:0000303|PubMed:15159630}; AltName: Full=Mediator of ABA-regulated dormancy1 {ECO:0000303|PubMed:15159630}; AltName: Full=Senescence-associated protein SAG102 {ECO:0000303|PubMed:11402199};	SubName: Full=Uncharacterized protein {ECO:0000313|EMBL:AQL06016.1, ECO:0000313|EnsemblPlants:Zm00001d047260_P001};	--	GO:0010494,cytoplasmic stress granule; GO:0000932,P-body; GO:0046872,metal ion binding; GO:0009737,response to abscisic acid; GO:0010162,seed dormancy process	PF04570.14:zinc-finger of the FCS-type, C2-C2
gene-LOC100276911	39.68	2.93	19.79	138.19	75	91.16	2.20216	0.00122548	0.0210549	up	NC_050096.1	155953488	155954554	+	GRMZM2G132077,umc1611	protein_coding	--	--	uncharacterized protein LOC100276911 precursor [Zea mays]	--	SubName: Full=Uncharacterized protein {ECO:0000313|EMBL:ACG24750.1, ECO:0000313|EnsemblPlants:Zm00001d030698_P001};	--	--	--
gene-LOC100276913	23.21	11.72	40.32	13.45	8.84	10.69	-1.30859	0.00269597	0.0381256	down	NC_050100.1	172975030	172976008	+	GRMZM5G888797	protein_coding	--	--	uncharacterized protein LOC100276913 precursor [Zea mays]	--	SubName: Full=Uncharacterized protein {ECO:0000313|EMBL:ACF84309.1, ECO:0000313|EnsemblPlants:Zm00001d016715_P001};	--	--	PF01190.17:Pollen proteins Ole e I like
gene-LOC100277012	1.59	2.15	0.98	10.19	21.95	16.9	3.24066	5.27752e-12	1.47049e-09	up	NC_050105.1	21822127	21823519	-	GRMZM2G084005	protein_coding	--	--	hypothetical protein ZEAMMB73_Zm00001d023800 [Zea mays]	--	SubName: Full=Uncharacterized protein {ECO:0000313|EMBL:AQK40129.1, ECO:0000313|EnsemblPlants:Zm00001d023800_P001};	--	--	--
gene-LOC100277095	21.7	21.54	47.03	18.05	11.53	10.03	-1.32592	0.00103969	0.0188403	down	NC_050097.1	94231709	94232522	-	GRMZM2G438243	protein_coding	--	--	uncharacterized protein LOC100277095 precursor [Zea mays]	--	SubName: Full=Uncharacterized protein {ECO:0000313|EMBL:ACG38856.1, ECO:0000313|EnsemblPlants:Zm00001d004231_P001};	--	--	PF05498.11:Rapid ALkalinization Factor (RALF)
gene-LOC100277204	4.63	2.64	2.19	9.86	5.8	15.07	1.57054	0.00110606	0.019589	up	NC_050096.1	288040938	288041668	+	GRMZM2G420108	protein_coding	--	--	uncharacterized protein LOC100277204 [Zea mays]	--	SubName: Full=Uncharacterized protein {ECO:0000313|EMBL:ONM09789.1, ECO:0000313|EnsemblPlants:Zm00001d034197_P001};	--	--	--
gene-LOC100277236	54.96	53.21	89.87	40.77	28.83	38.14	-1.0156	0.000280522	0.00673013	down	NC_050102.1	172768219	172768995	+	GRMZM2G131228,GRMZM2G165069,umc1708	protein_coding	--	--	uncharacterized protein LOC100278209 [Zea mays]	--	SubName: Full=Uncharacterized protein {ECO:0000313|EMBL:ONM59443.1, ECO:0000313|EnsemblPlants:Zm00001d022062_P001};	--	--	--
gene-LOC100277261	250.99	370.06	320.87	170.36	206.67	141.03	-1.004	0.000629483	0.0127721	down	NC_050098.1	217352166	217353142	-	--	protein_coding	K02935 large subunit ribosomal protein L7/L12 | (RefSeq) 50S ribosomal protein L12, chloroplastic (A)	ko03010: Ribosome	50S ribosomal protein L12, chloroplastic [Zea mays]	RecName: Full=50S ribosomal protein L12, chloroplastic; AltName: Full=CL12; Flags: Precursor;	SubName: Full=50S ribosomal protein L12-1 {ECO:0000313|EMBL:ACG49104.1};	Mitochondrial/chloroplast ribosomal protein L12	GO:0009507,chloroplast; GO:0005840,ribosome; GO:0003735,structural constituent of ribosome; GO:0006412,translation	PF00542.19:Ribosomal protein L7/L12 C-terminal domain
gene-LOC100277278	4.19	1.9	2.57	9.89	8.89	9.77	1.6133	6.06754e-07	4.085e-05	up	NC_050103.1	136904804	136907080	-	GRMZM2G102674	protein_coding	--	--	uncharacterized protein LOC100277278 [Zea mays]	--	SubName: Full=UPA23 {ECO:0000313|EMBL:AQK95486.1};	--	--	PF07795.11:Protein of unknown function (DUF1635)
gene-LOC100277379	11.3	17.59	14.56	25.65	33.98	49.56	1.18346	0.001219	0.0209946	up	NC_050103.1	25174669	25175748	+	--	protein_coding	--	--	uncharacterized protein LOC100277379 [Zea mays]	--	SubName: Full=Uncharacterized protein {ECO:0000313|EMBL:ACN36966.1, ECO:0000313|EnsemblPlants:Zm00001d008923_P001};	--	GO:0016021,integral component of membrane	--
gene-LOC100277398	1.67	2.06	2.13	4.42	5.52	7.17	1.4089	7.01859e-05	0.00219174	up	NC_050102.1	143407967	143409984	-	GRMZM5G817559	protein_coding	--	--	uncharacterized protein LOC100277398 [Zea mays]	RecName: Full=Acyltransferase-like protein At3g26840, chloroplastic; EC=2.3.1.-; Flags: Precursor;	SubName: Full=Transferase transferring acyl groups other than amino-acyl groups {ECO:0000313|EMBL:ONM56258.1};	--	GO:0009507,chloroplast; GO:0010287,plastoglobule; GO:0004144,diacylglycerol O-acyltransferase activity; GO:0033306,phytol metabolic process; GO:0019432,triglyceride biosynthetic process	PF03982.13:Diacylglycerol acyltransferase
gene-LOC100277421	19.65	27.45	42.48	9.75	9.31	10.67	-1.72995	2.88278e-07	2.16204e-05	down	NC_050098.1	126601480	126602894	-	GRMZM2G385428;partial=true;start_range=.,126601480	protein_coding	--	--	uncharacterized protein LOC100277421 [Zea mays]	--	SubName: Full=Uncharacterized protein {ECO:0000313|EMBL:ACG40666.1, ECO:0000313|EnsemblPlants:Zm00001d041518_P001};	--	GO:0016021,integral component of membrane	--
gene-LOC100277429	2.58	5.49	3.02	19.13	27.04	20.89	2.43967	2.39606e-08	2.44312e-06	up	NC_050098.1	194516690	194517314	+	--	protein_coding	--	--	uncharacterized protein LOC100277429 [Zea mays]	--	SubName: Full=Uncharacterized protein {ECO:0000313|EMBL:ACG40726.1};	--	--	PF14009.6:Domain of unknown function (DUF4228)
gene-LOC100277462	3.15	5.65	3.7	12.63	17.32	10.26	1.53742	0.000241277	0.00598767	up	NC_050103.1	139296912	139298320	-	GRMZM2G101664	protein_coding	K19720 collagen, type III, alpha | (RefSeq) hypothetical protein (A)	--	zinc finger protein [Zea mays]	RecName: Full=Zinc finger protein VAR3, chloroplastic {ECO:0000305}; AltName: Full=Organelle Zinc finger 1 {ECO:0000303|PubMed:25768119}; AltName: Full=Protein VARIEGATED 3 {ECO:0000303|PubMed:15340011}; Flags: Precursor;	SubName: Full=Zinc finger protein {ECO:0000313|EMBL:ACG40847.1};	RNA-binding Ran Zn-finger protein and related proteins	GO:0009507,chloroplast; GO:0009570,chloroplast stroma; GO:0046872,metal ion binding; GO:1900871,chloroplast mRNA modification; GO:0009658,chloroplast organization; GO:0006397,mRNA processing	PF00641.18:Zn-finger in Ran binding protein and others
gene-LOC100277562	8.63	6.86	6.14	18.83	26.63	41.75	1.88963	1.0214e-07	8.84436e-06	up	NC_050101.1	143601465	143603283	+	GRMZM5G801627,pco136884	protein_coding	K15172 transcription elongation factor SPT5 | (RefSeq) hypothetical protein (A)	--	uncharacterized protein LOC100277562 [Zea mays]	RecName: Full=Zinc finger CCCH domain-containing protein 35; Short=OsC3H35; AltName: Full=Protein DELAY OF THE ONSET OF SENESCENCE-like;	SubName: Full=C3H39 C3H type transcription factor {ECO:0000313|EMBL:AFT82649.1}; Flags: Fragment;	CCCH-type Zn-finger protein	GO:0003677,DNA binding; GO:0046872,metal ion binding	PF00642.24:Zinc finger C-x8-C-x5-C-x3-H type (and similar)
gene-LOC100277587	5.65	8.32	9.55	2.06	1.57	2.28	-2.14358	2.004e-07	1.58863e-05	down	NC_050097.1	19752930	19753635	+	GRMZM2G036996	protein_coding	--	--	uncharacterized protein LOC100277587 [Zea mays]	--	SubName: Full=Uncharacterized protein {ECO:0000313|EMBL:ACG41505.1, ECO:0000313|EnsemblPlants:Zm00001d002700_P001};	--	--	--
gene-LOC100277605	132.9	37.65	83.16	339.73	188.93	203.45	1.42038	0.000732998	0.0143338	up	NC_050104.1	99809559	99811040	-	gpm644,GRMZM2G040689	protein_coding	K11855 ubiquitin carboxyl-terminal hydrolase 36/42 [EC:3.4.19.12] | (RefSeq) ubiquitin carboxyl-terminal hydrolase 36 (A)	--	uncharacterized protein LOC100277605 precursor [Zea mays]	RecName: Full=36.4 kDa proline-rich protein;	SubName: Full=Bifunctional inhibitor/lipid-transfer protein/seed storage 2S albumin superfamily protein {ECO:0000313|EMBL:AQL04680.1};	--	--	PF14547.6:Hydrophobic seed protein
gene-LOC100277705	1.77	2.71	1.39	10.34	11.68	11.98	2.38142	4.05378e-09	5.09292e-07	up	NC_050101.1	163610712	163611555	-	GRMZM2G064679	protein_coding	--	--	hypothetical protein ZEAMMB73_Zm00001d038408 [Zea mays]	RecName: Full=Uncharacterized protein At4g08330, chloroplastic; Flags: Precursor;	SubName: Full=Uncharacterized protein {ECO:0000313|EMBL:AQK86579.1, ECO:0000313|EnsemblPlants:Zm00001d038408_P001};	--	GO:0009507,chloroplast; GO:0005886,plasma membrane	PF01641.18:SelR domain
gene-LOC100277718	13.42	13.82	17.74	9.09	7.97	6.58	-1.06347	1.94597e-05	0.000793675	down	NC_050105.1	112576587	112586454	+	GRMZM2G155962	protein_coding	--	--	hypothetical protein ZEAMMB73_Zm00001d025249 [Zea mays]	--	SubName: Full=Uncharacterized protein {ECO:0000313|EMBL:AQK43306.1, ECO:0000313|EnsemblPlants:Zm00001d025249_P001};	--	GO:0009507,chloroplast; GO:0016831,carboxy-lyase activity; GO:0016787,hydrolase activity	PF04909.14:Amidohydrolase
gene-LOC100277743	34.73	3.59	15.83	93.95	66.11	82.79	2.08613	0.000627528	0.0127508	up	NC_050103.1	129511352	129515723	-	GRMZM2G059693	protein_coding	--	--	uncharacterized protein LOC100277743 [Zea mays]	RecName: Full=Phospholipase A1-II 1; EC=3.1.1.-;	SubName: Full=Triacylglycerol lipase-like 1 {ECO:0000313|EMBL:AQK95054.1};	Predicted lipase	GO:0005737,cytoplasm; GO:0008970,phospholipase A1 activity; GO:0016042,lipid catabolic process	PF01764.25:Lipase (class 3)
gene-LOC100277782	24.08	9.66	20.99	87.87	55.75	90.86	1.98509	9.07342e-09	1.02961e-06	up	NC_050105.1	14893106	14895823	+	GRMZM2G048175	protein_coding	--	--	Pollen Ole e 1 allergen and extensin family protein [Zea mays]	--	SubName: Full=Pollen Ole e 1 allergen and extensin family protein {ECO:0000313|EMBL:AQK39769.1};	--	--	PF01190.17:Pollen proteins Ole e I like
gene-LOC100277876	0.73	0.48	0.61	3.52	1.3	3.21	1.99213	0.00278057	0.0390084	up	NC_050103.1	120261211	120261829	-	--	protein_coding	--	--	hypothetical protein ZEAMMB73_Zm00001d010565 [Zea mays]	--	SubName: Full=Uncharacterized protein {ECO:0000313|EMBL:AQK94353.1, ECO:0000313|EnsemblPlants:Zm00001d010565_P001};	--	--	--
gene-LOC100278000	6.36	8.28	7.33	12.93	19.66	15.85	1.00883	0.0015043	0.0245986	up	NC_050096.1	287768480	287769848	+	--	protein_coding	--	--	CASP-like protein 5C1 isoform X2 [Zea mays]	RecName: Full=CASP-like protein 5C1; Short=ZmCASPL5C1;	RecName: Full=CASP-like protein {ECO:0000256|RuleBase:RU361233};	--	GO:0016021,integral component of membrane; GO:0005886,plasma membrane	PF04535.12:Domain of unknown function (DUF588)
gene-LOC100278003	0.59	1.19	0.71	2.98	3.88	4.02	1.97074	0.000131461	0.00368485	up	NC_050101.1	40327911	40330523	-	GRMZM2G101625	protein_coding	--	--	uncharacterized protein LOC100304077 [Zea mays]	--	SubName: Full=Uncharacterized protein {ECO:0000313|EMBL:ACG42256.1};	--	GO:0016021,integral component of membrane	PF11069.8:Protein of unknown function (DUF2870)
gene-LOC100278059	4.47	14.25	4.03	22.01	41.75	45.41	2.08619	0.000547985	0.0113529	up	NC_050104.1	21497077	21497708	+	GRMZM2G094510	protein_coding	--	--	uncharacterized protein LOC100278059 [Zea mays]	--	SubName: Full=Uncharacterized protein {ECO:0000313|EMBL:ACG43910.1, ECO:0000313|EnsemblPlants:Zm00001d045361_P001};	--	GO:0016021,integral component of membrane	--
gene-LOC100278068	227.44	29.89	173.36	22.11	31.1	18.4	-2.652	1.02904e-05	0.000460401	down	NC_050102.1	2719875	2720638	+	--	lncRNA	--	--	--	--	--	--	--	--
gene-LOC100278150	2.75	3.5	1.18	5.91	7.58	17.38	1.90029	0.000755185	0.0146771	up	NC_050098.1	176996722	176998923	-	GRMZM2G078667	protein_coding	K19027 zinc finger FYVE domain-containing protein 26 | (RefSeq) hypothetical protein (A)	--	uncharacterized protein LOC100278150 precursor [Zea mays]	RecName: Full=Dirigent protein 23; Short=AtDIR23; Flags: Precursor;	RecName: Full=Dirigent protein {ECO:0000256|RuleBase:RU363099};	--	GO:0048046,apoplast; GO:0016853,isomerase activity	PF03018.14:Dirigent-like protein
gene-LOC100278247	4.56	0.93	3.52	10.19	7.71	12.13	1.64485	0.00177127	0.027832	up	NC_050099.1	208314898	208317540	-	GRMZM2G167812	protein_coding	K20729 protein EPIDERMAL PATTERNING FACTOR 1/2 | (RefSeq) protein EPIDERMAL PATTERNING FACTOR 1-like (A)	ko04016: MAPK signaling pathway - plant	uncharacterized LOC100278247 [Zea mays]	RecName: Full=EPIDERMAL PATTERNING FACTOR-like protein 4 {ECO:0000303|PubMed:19435754}; Short=EPF-like protein 4; Contains: RecName: Full=CHALLAH-LIKE2 {ECO:0000303|PubMed:21862708}; Flags: Precursor;	SubName: Full=EPIDERMAL PATTERNING FACTOR-like protein 4 {ECO:0000313|EMBL:AQK58445.1};	--	GO:0005576,extracellular region; GO:0010052,guard cell differentiation; GO:0010374,stomatal complex development	PF17181.4:Epidermal patterning factor proteins
gene-LOC100278335	23.18	40.17	47.85	15.65	11.01	20.11	-1.40674	0.000214485	0.00543299	down	NC_050098.1	223546996	223548676	+	--	protein_coding	K09422 transcription factor MYB, plant | (RefSeq) MYB-like transcription factor ETC3 (A)	--	MYB-like transcription factor ETC3 [Zea mays]	RecName: Full=MYB-like transcription factor ETC3; AltName: Full=Protein CAPRICE-like MYB3; AltName: Full=Protein ENHANCER OF TRY AND CPC 3;	SubName: Full=MYB-related transcription factor {ECO:0000313|EMBL:AIB05326.1}; SubName: Full=Transcription factor CPC {ECO:0000313|EMBL:ONM40397.1};	--	GO:0005634,nucleus; GO:0003700,DNA-binding transcription factor activity; GO:0000981,DNA-binding transcription factor activity, RNA polymerase II-specific; GO:0043565,sequence-specific DNA binding; GO:0001135,RNA polymerase II transcription regulator recruiting activity; GO:0044212,transcription regulatory region DNA binding; GO:0006357,regulation of transcription by RNA polymerase II; GO:0009737…	PF00249.31:Myb-like DNA-binding domain
gene-LOC100278339	0.4	0.4	0.44	5.98	2.43	2.23	2.92996	1.02373e-05	0.000458753	up	NC_050096.1	158584285	158585032	+	GRMZM5G816127	protein_coding	--	--	uncharacterized protein LOC100278339 precursor [Zea mays]	--	SubName: Full=Uncharacterized protein {ECO:0000313|EMBL:ACG45244.1};	--	--	--
gene-LOC100278342	3.73	3.17	0.08	16.61	13.26	32.41	3.00812	0.000863956	0.0163178	up	NC_050098.1	144669081	144669933	-	--	protein_coding	--	--	uncharacterized protein LOC100278342 precursor [Zea mays]	--	SubName: Full=Uncharacterized protein {ECO:0000313|EMBL:ACG45256.1};	--	--	--
gene-LOC100278380	6.9	11.24	17.62	3.78	6.41	6.21	-1.25115	0.00379198	0.0488178	down	NC_050105.1	131470874	131476022	+	GRMZM2G101393	protein_coding	--	--	Putative DUF869 domain containing family protein [Zea mays]	RecName: Full=Filament-like plant protein 7; Short=AtFPP7;	SubName: Full=Putative DUF869 domain containing family protein {ECO:0000313|EMBL:AQK44650.1};	--	--	PF05911.11:Filament-like plant protein, long coiled-coil
gene-LOC100278436	23.57	19.35	25.57	11.3	8.7	13.9	-1.14818	7.30857e-06	0.000348606	down	NC_050097.1	5710917	5711554	+	GRMZM2G474039	protein_coding	--	--	uncharacterized protein LOC100278436 [Zea mays]	--	SubName: Full=Uncharacterized protein {ECO:0000313|EMBL:ACG45692.1};	--	--	--
gene-LOC100278443	1.9	1.83	3.3	0.83	0.69	0.86	-1.69188	1.13383e-06	7.01278e-05	down	NC_050100.1	76706200	76710797	+	GRMZM2G493549	protein_coding	--	--	uncharacterized protein LOC100278443 [Zea mays]	--	SubName: Full=Uncharacterized protein {ECO:0000313|EMBL:ACG45712.1};	--	--	--
gene-LOC100278556	9.1	13.82	5.54	3.14	4.43	4.14	-1.43401	0.00115087	0.0202046	down	NC_050100.1	31499235	31500909	-	GRMZM2G412373	protein_coding	K13466 EIX receptor 1/2 | (RefSeq) receptor-like protein 12 (A)	ko04626: Plant-pathogen interaction	uncharacterized protein LOC100278556 precursor [Zea mays]	RecName: Full=Receptor-like protein EIX2 {ECO:0000305}; AltName: Full=EIX receptor 2 {ECO:0000312|EMBL:AAR28378.1}; Flags: Precursor;	SubName: Full=Leucine Rich Repeat family protein expressed {ECO:0000313|EMBL:AQK65157.1};	FOG: Leucine rich repeat	GO:0016021,integral component of membrane; GO:0005886,plasma membrane; GO:0050832,defense response to fungus	PF13855.6:Leucine rich repeat
gene-LOC100278558	0	0.03	0.06	0.49	1.01	0.93	4.58829	8.18197e-05	0.00249466	up	NC_050098.1	21688745	21690340	-	GRMZM2G462555	protein_coding	K09775 uncharacterized protein | (RefSeq) uncharacterized protein LOC111283728 isoform X1 (A)	--	Core-2/I-branching beta-16-N-acetylglucosaminyltransferase family protein [Zea mays]	--	SubName: Full=Core-2/I-branching beta-16-N-acetylglucosaminyltransferase family protein {ECO:0000313|EMBL:ONM30225.1};	--	GO:0016021,integral component of membrane; GO:0008375,acetylglucosaminyltransferase activity	PF02485.21:Core-2/I-Branching enzyme
gene-LOC100278582	21.86	22.66	56.71	16.67	14.87	15.46	-1.23352	0.00284256	0.0397196	down	NC_050102.1	136424787	136425624	-	--	protein_coding	--	--	--	--	--	--	--	--
gene-LOC100278768	1.32	12.98	3.63	0.18	1.4	0.88	-3.03423	0.00287625	0.0400313	down	--	--	--	--	--	--	--	--
gene-LOC100278778	3.72	2.12	1.46	6.62	5.98	10.45	1.53843	0.000856062	0.0162181	up	NC_050100.1	220430924	220431792	+	GRMZM2G039864	protein_coding	--	--	uncharacterized protein LOC100278778 [Zea mays]	--	SubName: Full=Uncharacterized protein {ECO:0000313|EMBL:ACG41282.1, ECO:0000313|EnsemblPlants:Zm00001d018284_P001};	--	--	--
gene-LOC100278780	0.92	4.03	2.29	8.22	11.25	12.8	1.97913	0.000970211	0.0179167	up	NC_050105.1	4309054	4309712	-	GRMZM2G031033	protein_coding	--	--	uncharacterized protein LOC100278780 [Zea mays]	--	SubName: Full=AT3g10020/T22K18_16-like protein {ECO:0000313|EMBL:AQK39251.1};	--	--	--
gene-LOC100278788	2.24	10.09	6.78	2.93	1.48	1.59	-1.87069	0.00135771	0.0226758	down	NC_050098.1	186933938	186936870	-	--	protein_coding	K05681 ATP-binding cassette, subfamily G (WHITE), member 2 | (RefSeq) ABC transporter G family member 5 (A)	ko02010: ABC transporters	ABC transporter G family member 16 [Zea mays]	RecName: Full=ABC transporter G family member 16; Short=ABC transporter ABCG.16; Short=AtABCG16; AltName: Full=Probable white-brown complex homolog protein 16; Short=AtWBC16;	SubName: Full=ABC transporter G family member 6 {ECO:0000313|EMBL:ONM36600.1};	Transporter, ABC superfamily (Breast cancer resistance protein)	GO:0016021,integral component of membrane; GO:0005886,plasma membrane; GO:0005524,ATP binding; GO:0042626,ATPase activity, coupled to transmembrane movement of substances; GO:0010208,pollen wall assembly	PF01061.24:ABC-2 type transporter
gene-LOC100278869	29.03	29.19	50.75	21.38	15.48	21.85	-1.02941	0.000435613	0.00946642	down	NC_050096.1	259400813	259407024	+	--	protein_coding	--	--	uncharacterized LOC100278869 isoform X1 [Zea mays]	RecName: Full=VAN3-binding protein {ECO:0000303|PubMed:19363154}; AltName: Full=Protein FORKED 1;	SubName: Full=VAN3-binding protein {ECO:0000313|EMBL:ONM07139.1};	--	GO:0009734,auxin-activated signaling pathway; GO:0010305,leaf vascular tissue pattern formation; GO:0010087,phloem or xylem histogenesis; GO:0009733,response to auxin	PF05703.11:Auxin canalisation
gene-LOC100278888	3.19	2.71	3.71	5.42	6.27	9.9	1.04203	0.00199881	0.0306611	up	NC_050099.1	199309234	199310987	+	--	protein_coding	K01193 beta-fructofuranosidase [EC:3.2.1.26] | (RefSeq) LOC109747879; beta-fructofuranosidase, insoluble isoenzyme 3-like (A)	ko00052: Galactose metabolism; ko00500: Starch and sucrose metabolism	uncharacterized LOC100278888 [Zea mays]	RecName: Full=UPF0481 protein At3g47200;	SubName: Full=UPF0481 protein {ECO:0000313|EMBL:AQK57728.1};	--	GO:0016021,integral component of membrane; GO:0005886,plasma membrane	PF03140.15:Plant protein of unknown function
gene-LOC100278892	29.32	26.45	46.25	20.18	12.16	20.65	-1.08414	0.000413489	0.00912659	down	NC_050105.1	787170	789197	-	cl33564_1a,GRMZM2G147266	protein_coding	K23877 xyloglucan O-acetyltransferase | (RefSeq) protein ALTERED XYLOGLUCAN 4-like (A)	--	uncharacterized protein LOC100278892 isoform X1 [Zea mays]	RecName: Full=Protein trichome birefringence-like 34;	SubName: Full=Protein trichome birefringence-like 34 {ECO:0000313|EMBL:AQK38641.1};	--	GO:0005794,Golgi apparatus; GO:0000139,Golgi membrane; GO:0016021,integral component of membrane; GO:1990538,xylan O-acetyltransferase activity; GO:0045492,xylan biosynthetic process	PF13839.6:GDSL/SGNH-like Acyl-Esterase family found in Pmr5 and Cas1p
gene-LOC100278900	5.53	7.56	13.59	2.03	1.49	2.67	-2.25142	7.63654e-07	4.98626e-05	down	NC_050098.1	23121450	23124117	+	GRMZM2G152140	protein_coding	--	--	uncharacterized protein LOC100278900 isoform X1 [Zea mays]	--	SubName: Full=Uncharacterized protein {ECO:0000313|EMBL:ONM30273.1, ECO:0000313|EnsemblPlants:Zm00001d040003_P001};	--	--	--
gene-LOC100278951	1.16	2.18	1.56	3.48	11.11	6.02	1.94709	0.0013327	0.0224105	up	NC_050099.1	129351703	129352488	-	--	protein_coding	--	--	uncharacterized protein LOC100278951 [Zea mays]	--	SubName: Full=Uncharacterized protein {ECO:0000313|EMBL:AQK53169.1, ECO:0000313|EnsemblPlants:Zm00001d050864_P001};	--	--	--
gene-LOC100279027	0	0	0	0.95	3.07	1.34	7.76681	1.51438e-07	1.24979e-05	up	NC_050098.1	210644563	210645769	-	GRMZM6G186438	protein_coding	--	--	uncharacterized protein LOC100279027 [Zea mays]	RecName: Full=Dehydrin Rab25; AltName: Full=Drought-resistant protein 1; AltName: Full=rDRP1;	SubName: Full=Dehydrin Xero 1 {ECO:0000313|EMBL:ONM38913.1};	--	GO:0005829,cytosol; GO:0009631,cold acclimation; GO:0009737,response to abscisic acid; GO:0009414,response to water deprivation	PF00257.19:Dehydrin
gene-LOC100279043	0.25	0.92	0.31	5.24	14.19	16.71	4.44226	1.29855e-09	1.91329e-07	up	NC_050098.1	220356459	220357066	+	GRMZM2G067600	protein_coding	--	--	uncharacterized protein LOC100279043 [Zea mays]	--	SubName: Full=Uncharacterized protein {ECO:0000313|EMBL:JAE98539.1};	--	GO:0016021,integral component of membrane	--
gene-LOC100279044	0.35	0.6	0.07	21.53	42.22	26.68	6.31256	1.2197e-24	2.39878e-21	up	NC_050103.1	120798755	120799539	-	--	protein_coding	--	--	uncharacterized protein LOC100279044 [Zea mays]	--	SubName: Full=PEBP (Phosphatidylethanolamine-binding protein) family protein {ECO:0000313|EMBL:AQK94416.1};	--	--	PF01161.20:Phosphatidylethanolamine-binding protein
gene-LOC100279082	1.94	4.56	3.42	0.25	0.27	0	-4.40775	1.20838e-07	1.02428e-05	down	NC_050098.1	193290665	193291782	-	GRMZM2G372440	protein_coding	--	--	uncharacterized protein LOC100279082 [Zea mays]	RecName: Full=Probable F-box protein At5g04010; AltName: Full=Non-specific F-box protein;	SubName: Full=Uncharacterized protein {ECO:0000313|EMBL:ACG48823.1, ECO:0000313|EnsemblPlants:Zm00001d043190_P001};	--	--	PF12937.7:F-box-like
gene-LOC100279096	1.76	1.77	1.42	4.87	4.72	6.47	1.56051	0.000170202	0.00450171	up	NC_050101.1	6641800	6642430	-	GRMZM2G122357,pco068404	protein_coding	--	--	uncharacterized protein LOC100279096 [Zea mays]	--	SubName: Full=Seed maturation protein {ECO:0000313|EMBL:AQK78057.1};	--	--	--
gene-LOC100279116	16.67	14.88	33.79	9.46	8.24	9.3	-1.40045	8.89252e-05	0.00267651	down	NC_050099.1	126320825	126322153	-	GRMZM2G007306	protein_coding	--	--	uncharacterized protein LOC100279116 isoform X1 [Zea mays]	--	SubName: Full=Uncharacterized protein {ECO:0000313|EMBL:AQK53122.1, ECO:0000313|EnsemblPlants:Zm00001d050831_P001};	--	GO:0016021,integral component of membrane	--
gene-LOC100279163	2.07	3.09	3.65	1.52	1.39	1.47	-1.15582	0.000478248	0.0102515	down	NC_050103.1	166142718	166146500	+	--	protein_coding	K02218 casein kinase 1 [EC:2.7.11.1] | (RefSeq) uncharacterized protein LOC8069780 (A)	--	hypothetical protein [Zea mays]	RecName: Full=Protein ALP1-like {ECO:0000305}; EC=3.1.-.-;	SubName: Full=Transposon protein, putative, CACTA, En/Spm sub-class {ECO:0000313|EMBL:ABA94714.1};	Predicted transposase	GO:0005634,nucleus; GO:0046872,metal ion binding; GO:0004518,nuclease activity	PF13359.6:DDE superfamily endonuclease
gene-LOC100279272	5.92	5.25	4.03	14.54	11.35	12.51	1.19667	1.29177e-07	1.08193e-05	up	NC_050096.1	30240240	30243851	+	GRMZM2G043584,umc2383,umc2383a	protein_coding	K00924 kinase [EC:2.7.1.-] | (RefSeq) receptor protein kinase CLAVATA1 (A)	--	Leucine-rich repeat receptor-like serine/threonine-protein kinase BAM3 [Zea mays]	RecName: Full=Leucine-rich repeat receptor-like serine/threonine-protein kinase BAM2; EC=2.7.11.1; AltName: Full=Protein BARELY ANY MERISTEM 2; Flags: Precursor;	SubName: Full=Leucine-rich repeat receptor-like serine/threonine-protein kinase BAM3 {ECO:0000313|EMBL:ONL95410.1};	--	GO:0016021,integral component of membrane; GO:0005886,plasma membrane; GO:0005524,ATP binding; GO:0004674,protein serine/threonine kinase activity; GO:0033612,receptor serine/threonine kinase binding; GO:0030154,cell differentiation; GO:0048437,floral organ development; GO:0048229,gametophyte development; GO:0010075,regulation of meristem growth	PF00069.25:Protein kinase domain
gene-LOC100279284	2.08	2.04	2.22	4.46	6.84	5.05	1.24589	5.08913e-05	0.00169891	up	NC_050102.1	181206562	181211549	-	GRMZM2G048210	protein_coding	K13430 serine/threonine-protein kinase PBS1 [EC:2.7.11.1] | (RefSeq) serine/threonine-protein kinase PBS1-like isoform X1 (A)	ko04626: Plant-pathogen interaction	uncharacterized protein LOC100279284 isoform X1 [Zea mays]	RecName: Full=Receptor-like cytoplasmic kinase 185 {ECO:0000303|PubMed:19825577}; Short=OsRLCK185 {ECO:0000303|PubMed:19825577}; EC=2.7.11.1 {ECO:0000305};	SubName: Full=Protein kinase superfamily protein {ECO:0000313|EMBL:ONM60819.1};	Serine/threonine protein kinase	GO:0005886,plasma membrane; GO:0005524,ATP binding; GO:0004675,transmembrane receptor protein serine/threonine kinase activity; GO:0007166,cell surface receptor signaling pathway; GO:0045087,innate immune response; GO:0006468,protein phosphorylation	PF00069.25:Protein kinase domain
gene-LOC100279319	6.02	11.03	4.9	2.76	3.62	2.67	-1.43543	0.000840955	0.015972	down	NC_050099.1	238261461	238264528	+	GRMZM2G070508	protein_coding	K20771 carlactone C-19 oxidase [EC:1.14.-.-] | (RefSeq) putative cytochrome P450 superfamily protein (A)	--	putative cytochrome P450 superfamily protein [Zea mays]	RecName: Full=Cytochrome P450 711A1; EC=1.14.-.-; AltName: Full=Protein MORE AXILLARY BRANCHES 1;	SubName: Full=Uncharacterized protein {ECO:0000313|EMBL:ACL52637.1};	Cytochrome P450 CYP3/CYP5/CYP6/CYP9 subfamilies	GO:0016021,integral component of membrane; GO:0020037,heme binding; GO:0005506,iron ion binding; GO:0004497,monooxygenase activity; GO:0016705,oxidoreductase activity, acting on paired donors, with incorporation or reduction of molecular oxygen; GO:0009926,auxin polar transport; GO:0016117,carotenoid biosynthetic process; GO:0009963,positive regulation of flavonoid biosynthetic process; GO:000993…	PF00067.22:Cytochrome P450
gene-LOC100279324	4.96	8.88	13.06	3.01	3.76	5	-1.33081	0.0026938	0.038114	down	NC_050102.1	107962192	107963920	+	GRMZM2G172065	protein_coding	K10663 E3 ubiquitin-protein ligase ATL4 [EC:2.3.2.27] | (RefSeq) putative RING-H2 finger protein ATL49 (A)	--	RING-H2 finger protein ATL46 [Zea mays]	RecName: Full=RING-H2 finger protein ATL46; EC=2.3.2.27 {ECO:0000305}; AltName: Full=RING-type E3 ubiquitin transferase ATL46 {ECO:0000305};	SubName: Full=RING-H2 finger protein ATL46 {ECO:0000313|EMBL:ONM54715.1};	FOG: Predicted E3 ubiquitin ligase	GO:0016021,integral component of membrane; GO:0046872,metal ion binding; GO:0061630,ubiquitin protein ligase activity; GO:0043161,proteasome-mediated ubiquitin-dependent protein catabolic process	PF13639.6:Ring finger domain
gene-LOC100279348	4.28	9.51	2.95	14.5	17.53	19.68	1.45291	0.00315179	0.0426353	up	NC_050101.1	148684536	148688498	-	GRMZM2G055699	protein_coding	K01188 beta-glucosidase [EC:3.2.1.21] | (RefSeq) uncharacterized protein LOC100279348 precursor (A)	ko00460: Cyanoamino acid metabolism; ko00500: Starch and sucrose metabolism; ko00940: Phenylpropanoid biosynthesis	Non-cyanogenic beta-glucosidase [Zea mays]	RecName: Full=Beta-glucosidase 22; Short=Os5bglu22; EC=3.2.1.21; Flags: Precursor;	SubName: Full=Non-cyanogenic beta-glucosidase {ECO:0000313|EMBL:AQK85195.1};	Beta-glucosidase, lactase phlorizinhydrolase, and related proteins	GO:0008422,beta-glucosidase activity; GO:0102483,scopolin beta-glucosidase activity; GO:0005975,carbohydrate metabolic process; GO:1901657,glycosyl compound metabolic process	PF00232.18:Glycosyl hydrolase family 1
gene-LOC100279427	3.3	6.23	2.69	9.34	17.75	16.38	1.67877	0.000382458	0.00856938	up	NC_050099.1	81555519	81557482	+	cl377_-3,GRMZM2G114988	protein_coding	K13260 isoflavone/4'-methoxyisoflavone 2'-hydroxylase [EC:1.14.14.90 1.14.14.89] | (RefSeq) cytochrome P450 81E8-like (A)	ko00943: Isoflavonoid biosynthesis	uncharacterized protein LOC100279427 [Zea mays]	RecName: Full=Isoflavone 2'-hydroxylase; EC=1.14.13.89; AltName: Full=CYP GE-3; AltName: Full=Cytochrome P450 81E1; AltName: Full=Cytochrome P450 91A4;	SubName: Full=Uncharacterized protein {ECO:0000313|EMBL:ACL52833.1};	Cytochrome P450 CYP2 subfamily	GO:0016020,membrane; GO:0020037,heme binding; GO:0005506,iron ion binding; GO:0033773,isoflavone 2'-hydroxylase activity	PF00067.22:Cytochrome P450
gene-LOC100279428	0.2	0.27	0.04	1.3	0.94	0.83	2.45277	0.00325198	0.0435056	up	NC_050097.1	47701733	47703022	-	GRMZM2G152141	protein_coding	--	--	uncharacterized protein LOC100279428 precursor [Zea mays]	--	SubName: Full=Uncharacterized protein {ECO:0000313|EMBL:ACL52835.1, ECO:0000313|EnsemblPlants:Zm00001d000317_P001};	--	GO:0004857,enzyme inhibitor activity	PF04043.15:Plant invertase/pectin methylesterase inhibitor
gene-LOC100279446	5.49	2.83	3.35	15.95	9.37	10.8	1.50404	4.14856e-06	0.000214612	up	NC_050096.1	27160047	27163238	+	GRMZM5G879116	protein_coding	K14399 polyribonucleotide 5'-hydroxyl-kinase [EC:2.7.1.78] | (RefSeq) Clp1-domain-containing protein (A)	ko03015: mRNA surveillance pathway	uncharacterized protein LOC100279446 [Zea mays]	RecName: Full=Phosphatidylinositol/phosphatidylcholine transfer protein SFH2; AltName: Full=Protein SEC FOURTEEN HOMOLOGS 2; Short=AtSFH2;	SubName: Full=Sec14p-like phosphatidylinositol transfer family protein {ECO:0000313|EMBL:ONL95128.1};	Phosphatidylinositol transfer protein PDR16 and related proteins	GO:0000139,Golgi membrane; GO:0005886,plasma membrane; GO:0006656,phosphatidylcholine biosynthetic process; GO:0015031,protein transport	PF00650.20:CRAL/TRIO domain
gene-LOC100279499	14.61	14.63	25.03	6.72	4.64	5.25	-1.84638	3.58142e-10	6.18333e-08	down	NC_050103.1	103176657	103179285	+	GRMZM2G055684	protein_coding	K15333 tRNA guanosine-2'-O-methyltransferase [EC:2.1.1.34] | (RefSeq) uncharacterized LOC105043884 (A)	--	uncharacterized protein LOC100279499 precursor [Zea mays]	RecName: Full=Subtilisin-like protease SBT1.7 {ECO:0000303|PubMed:16193095}; EC=3.4.21.- {ECO:0000305}; AltName: Full=Cucumisin-like serine protease; AltName: Full=Subtilase subfamily 1 member 7 {ECO:0000303|PubMed:16193095}; Short=AtSBT1.7 {ECO:0000303|PubMed:16193095}; AltName: Full=Subtilisin-like serine protease 1 {ECO:0000303|PubMed:12702015}; Short=At-SLP1 {ECO:0000303|PubMed:12702015}; Fla…	SubName: Full=Uncharacterized protein {ECO:0000313|EMBL:ACL52959.1};	--	GO:0048046,apoplast; GO:0005618,cell wall; GO:0005576,extracellular region; GO:0009505,plant-type cell wall; GO:0004252,serine-type endopeptidase activity; GO:0080001,mucilage extrusion from seed coat; GO:0048359,mucilage metabolic process involved in seed coat development; GO:0010214,seed coat development	PF00082.22:Subtilase family
gene-LOC100279545	1.68	2.15	1.13	4.88	12.33	9.73	2.31398	1.55354e-06	9.22354e-05	up	NC_050104.1	150831591	150834836	+	GRMZM2G177878	protein_coding	--	--	uncharacterized protein LOC100279545 [Zea mays]	RecName: Full=Probable inactive poly [ADP-ribose] polymerase SRO1; AltName: Full=Protein SIMILAR TO RCD ONE 1;	SubName: Full=Putative inactive poly [ADP-ribose] polymerase SRO1 {ECO:0000313|EMBL:AQL08286.1};	--	GO:0016363,nuclear matrix; GO:0003950,NAD+ ADP-ribosyltransferase activity; GO:0009793,embryo development ending in seed dormancy; GO:0010102,lateral root morphogenesis; GO:0048573,photoperiodism, flowering; GO:0006970,response to osmotic stress; GO:0006979,response to oxidative stress; GO:0009651,response to salt stress	PF12174.8:RCD1-SRO-TAF4 (RST) plant domain
gene-LOC100279558	3.38	2.79	1.47	21.21	10.97	45.63	3.19906	2.15335e-09	2.96202e-07	up	NC_050098.1	97317918	97321673	+	--	protein_coding	K04121 ent-kaurene synthase [EC:4.2.3.19] | (RefSeq) uncharacterized LOC100279558 (A)	ko00904: Diterpenoid biosynthesis	kaurene synthase4 [Zea mays]	RecName: Full=Ent-pimara-8(14),15-diene synthase; EC=4.2.3.30; AltName: Full=Ent-kaurene synthase-like 5; Short=OsKS5; Short=OsKSL5; AltName: Full=Ent-kaurene synthase-like 6; Short=OsKS6;	SubName: Full=Kaurene synthase4 {ECO:0000313|EMBL:ONM32346.1};	--	GO:0034282,ent-pimara-8(14),15-diene synthase activity; GO:0000287,magnesium ion binding; GO:0010333,terpene synthase activity; GO:0006952,defense response; GO:0008152,metabolic process	PF03936.16:Terpene synthase family, metal binding domain
gene-LOC100279578	0.25	0.51	0.21	3.26	14.34	12.88	4.83208	1.6474e-12	5.15124e-10	up	NC_050102.1	93421327	93422920	+	GRMZM2G308615,PP2C11	protein_coding	K14497 protein phosphatase 2C [EC:3.1.3.16] | (RefSeq) uncharacterized protein LOC100279578 (A)	ko04016: MAPK signaling pathway - plant; ko04075: Plant hormone signal transduction	uncharacterized protein LOC100279578 [Zea mays]	RecName: Full=Probable protein phosphatase 2C 68; Short=OsPP2C68; EC=3.1.3.16;	SubName: Full=2C-type protein phosphatase protein {ECO:0000313|EMBL:AIG52096.1}; SubName: Full=Protein phosphatase homolog6 {ECO:0000313|EMBL:ONM54279.1};	Serine/threonine protein phosphatase	GO:0046872,metal ion binding; GO:0004722,protein serine/threonine phosphatase activity	PF00481.21:Protein phosphatase 2C
gene-LOC100279586	1.37	0.97	1.34	4.56	6.19	3.28	1.82091	6.44667e-06	0.000312484	up	NC_050099.1	23025763	23027270	-	GRMZM2G097135	protein_coding	--	--	uncharacterized protein LOC100279586 [Zea mays]	RecName: Full=BAG family molecular chaperone regulator 5, mitochondrial; AltName: Full=Bcl-2-associated athanogene 5; Flags: Precursor;	SubName: Full=Orphans transcription factor {ECO:0000313|EMBL:AIB05378.1}; SubName: Full=Putative IQ calmodulin-binding and BAG domain containing family protein {ECO:0000313|EMBL:AQK49915.1};	--	GO:0005739,mitochondrion; GO:0009506,plasmodesma; GO:0005516,calmodulin binding; GO:0051087,chaperone binding; GO:0006457,protein folding; GO:0043207,response to external biotic stimulus; GO:0009266,response to temperature stimulus	PF02179.16:BAG domain
gene-LOC100279613	6.73	2.15	3.07	13.21	9.39	13.7	1.49847	0.000362994	0.00819196	up	NC_050101.1	161091004	161093344	-	GRMZM2G161534,pco087998	protein_coding	K15535 phosphoglucan, water dikinase [EC:2.7.9.5] | (RefSeq) hypothetical protein (A)	--	uncharacterized protein LOC100279613 [Zea mays]	RecName: Full=Phosphoglucan, water dikinase, chloroplastic; EC=2.7.9.5; Flags: Precursor;	SubName: Full=Carbohydrate-binding-like fold {ECO:0000313|EMBL:AQK86313.1};	--	GO:0009507,chloroplast; GO:0009570,chloroplast stroma; GO:0009536,plastid; GO:0102217,6-phosphoglucan, water dikinase activity; GO:0005524,ATP binding; GO:0019200,carbohydrate kinase activity; GO:0046872,metal ion binding; GO:0051752,phosphoglucan, water dikinase activity; GO:2001070,starch binding; GO:0046777,protein autophosphorylation; GO:0005983,starch catabolic process; GO:0005982,starch met…	PF00686.19:Starch binding domain
gene-LOC100279627	7.83	10.32	11.6	2.47	1.19	2.67	-2.39183	1.98363e-10	3.71266e-08	down	NC_050102.1	149906250	149907899	+	GRMZM2G150674	protein_coding	--	--	Collagen, type IV, alpha 5 [Zea mays]	--	SubName: Full=Collagen, type IV, alpha 5 {ECO:0000313|EMBL:ONM56827.1};	--	--	--
gene-LOC100279630	22.86	27.57	30.84	9.69	13.32	14.13	-1.26031	6.5142e-06	0.000314447	down	NC_050096.1	4932462	4948249	-	GRMZM2G026223,ZAGL1	protein_coding	K09264 MADS-box transcription factor, plant | (RefSeq) MADS-box protein CMB1-like (A)	--	putative MADS-box transcription factor family protein isoform X3 [Zea mays]	RecName: Full=MADS-box transcription factor 50; Short=OsMADS50; AltName: Full=Protein AGAMOUS-like 20; AltName: Full=Protein SUPPRESSOR OF CONSTANS OVEREXPRESSION 1-like; Short=OsSOC1; AltName: Full=RMADS208;	SubName: Full=MADS transcription factor {ECO:0000313|EMBL:AIB05056.1};	MADS box transcription factor	GO:0005634,nucleus; GO:0003700,DNA-binding transcription factor activity; GO:0046983,protein dimerization activity; GO:0000977,RNA polymerase II regulatory region sequence-specific DNA binding; GO:0030154,cell differentiation; GO:0009908,flower development; GO:0045944,positive regulation of transcription by RNA polymerase II; GO:0006351,transcription, DNA-templated	PF00319.18:SRF-type transcription factor (DNA-binding and dimerisation domain)
gene-LOC100279712	19.87	40.97	15.44	110.9	97.62	113.07	1.89848	6.28466e-06	0.000306522	up	NC_050100.1	10570808	10574328	-	csu131,GRMZM2G181000	protein_coding	K01054 acylglycerol lipase [EC:3.1.1.23] | (RefSeq) csu131; uncharacterized protein LOC100279712 (A)	ko00561: Glycerolipid metabolism	alpha/beta-Hydrolases superfamily protein [Zea mays]	RecName: Full=Caffeoylshikimate esterase; EC=3.1.1.-; AltName: Full=Lysophospholipase 2; Short=LysoPL2;	SubName: Full=Alpha/beta-Hydrolases superfamily protein {ECO:0000313|EMBL:AQK63395.1};	Lysophospholipase	GO:0005783,endoplasmic reticulum; GO:0005794,Golgi apparatus; GO:0005886,plasma membrane; GO:0009506,plasmodesma; GO:0003846,2-acylglycerol O-acyltransferase activity; GO:0090430,caffeoyl-CoA: alcohol caffeoyl transferase activity; GO:0016787,hydrolase activity; GO:0004622,lysophospholipase activity; GO:0009809,lignin biosynthetic process; GO:0006629,lipid metabolic process; GO:0046686,response t…	PF12146.8:Serine aminopeptidase, S33
gene-LOC100279719	8.12	14.53	2.02	1.02	1.51	1.65	-2.72994	3.02636e-05	0.00112211	down	NC_050103.1	82818369	82821880	-	GRMZM2G073884	protein_coding	K20181 vacuolar protein sorting-associated protein 18 | (RefSeq) vacuolar sorting-associated-like protein (A)	--	uncharacterized protein LOC100279719 isoform X1 [Zea mays]	RecName: Full=Probable LRR receptor-like serine/threonine-protein kinase At3g47570; EC=2.7.11.1; Flags: Precursor;	SubName: Full=Putative leucine-rich repeat receptor-like protein kinase family protein {ECO:0000313|EMBL:AQK92764.1};	--	GO:0016021,integral component of membrane; GO:0005886,plasma membrane; GO:0005524,ATP binding; GO:0004674,protein serine/threonine kinase activity	PF00069.25:Protein kinase domain
gene-LOC100279724	2.09	3.84	1.77	6.6	19.8	8.4	2.0463	0.000398136	0.0088432	up	NC_050096.1	260243986	260246233	-	GRMZM2G043191	protein_coding	K03084 phosphatidylinositol-3,4,5-trisphosphate 5-phosphatase 1 [EC:3.1.3.86] | (RefSeq) phosphatidylinositol 3,4,5-trisphosphate 5-phosphatase 1-like (A)	ko00562: Inositol phosphate metabolism; ko04070: Phosphatidylinositol signaling system	Type IV inositol polyphosphate 5-phosphatase 11 [Zea mays]	RecName: Full=Type IV inositol polyphosphate 5-phosphatase 11 {ECO:0000303|PubMed:15181205}; Short=At5PTase11 {ECO:0000303|PubMed:15181205}; EC=3.1.3.36 {ECO:0000269|PubMed:15181205}; EC=3.1.3.86 {ECO:0000269|PubMed:15181205};	SubName: Full=Type IV inositol polyphosphate 5-phosphatase 11 {ECO:0000313|EMBL:ONM07182.1};	Inositol polyphosphate 5-phosphatase and related proteins	GO:0005886,plasma membrane; GO:0034485,phosphatidylinositol-3,4,5-trisphosphate 5-phosphatase activity; GO:0043813,phosphatidylinositol-3,5-bisphosphate 5-phosphatase activity; GO:0004439,phosphatidylinositol-4,5-bisphosphate 5-phosphatase activity; GO:0046856,phosphatidylinositol dephosphorylation; GO:0009737,response to abscisic acid; GO:0009733,response to auxin; GO:0009753,response to jasmoni…	PF03372.23:Endonuclease/Exonuclease/phosphatase family
gene-LOC100279748	18.09	28.83	12.26	67.42	41.77	74.72	1.45981	0.000278403	0.00669642	up	NC_050104.1	147964807	147969613	+	csu145,csu145a,GRMZM5G870932,IDP63,pck2,umc378a	protein_coding	K01610 phosphoenolpyruvate carboxykinase (ATP) [EC:4.1.1.49] | (RefSeq) pck2; phosphoenolpyruvate carboxykinase homolog 2 (A)	ko00010: Glycolysis / Gluconeogenesis; ko00020: Citrate cycle (TCA cycle); ko00620: Pyruvate metabolism; ko00710: Carbon fixation in photosynthetic organisms; ko01200: Carbon metabolism	phosphoenolpyruvate carboxykinase homolog2 [Zea mays]	RecName: Full=Phosphoenolpyruvate carboxykinase (ATP); Short=PEP carboxykinase; Short=PEPCK; EC=4.1.1.49;	SubName: Full=Phosphoenolpyruvate carboxykinase homolog2 {ECO:0000313|EMBL:AQL07951.1};	--	GO:0005737,cytoplasm; GO:0005524,ATP binding; GO:0004612,phosphoenolpyruvate carboxykinase (ATP) activity; GO:0006094,gluconeogenesis	PF01293.20:Phosphoenolpyruvate carboxykinase
gene-LOC100279790	8.48	8.36	5.26	17.15	16.82	20.15	1.15175	3.60945e-05	0.00129233	up	NC_050100.1	76670347	76675069	+	GRMZM2G168791	protein_coding	--	--	Anthranilate phosphoribosyltransferase [Zea mays]	--	SubName: Full=Anthranilate phosphoribosyltransferase {ECO:0000313|EMBL:AQK68141.1};	--	GO:0016757,transferase activity, transferring glycosyl groups	PF02885.17:Glycosyl transferase family, helical bundle domain
gene-LOC100279832	4.42	2.83	3.02	11.62	7.89	10.15	1.39937	1.45777e-08	1.57787e-06	up	NC_050097.1	2307894	2311481	+	GRMZM2G040115	protein_coding	K03063 26S proteasome regulatory subunit T3 | (RefSeq) 26S protease regulatory subunit 6B homolog (A)	ko03050: Proteasome	putative phototropic-resoponsive NPH3 family protein isoform X1 [Zea mays]	RecName: Full=BTB/POZ domain-containing protein At3g19850;	SubName: Full=BTB/POZ domain-containing protein {ECO:0000313|EMBL:ONM12209.1};	--	GO:0016567,protein ubiquitination	PF03000.14:NPH3 family
gene-LOC100279937	0.22	0.94	0.12	2	5.28	6.17	3.20459	7.34804e-05	0.00227992	up	NC_050102.1	170426607	170429167	+	GRMZM2G023346	protein_coding	K03063 26S proteasome regulatory subunit T3 | (RefSeq) 26S protease regulatory subunit 6B homolog (A)	ko03050: Proteasome	putative phototropic-resoponsive NPH3 family protein [Zea mays]	RecName: Full=BTB/POZ domain-containing protein At5g48130;	SubName: Full=BTB/POZ domain-containing protein {ECO:0000313|EMBL:ONM59113.1};	--	GO:0016567,protein ubiquitination	PF03000.14:NPH3 family
gene-LOC100279939	2.05	3.6	0.56	6.9	13.04	14.07	2.29138	0.00042587	0.00930499	up	NC_050098.1	153479599	153482223	+	GRMZM2G116554	protein_coding	K19564 choline transport protein | (RefSeq) choline transport protein-like (A)	--	uncharacterized protein LOC100279939 [Zea mays]	RecName: Full=Amino-acid permease BAT1 homolog;	SubName: Full=Amino-acid permease BAT1 {ECO:0000313|EMBL:ONM34622.1};	Amino acid transporters	GO:0005887,integral component of plasma membrane; GO:0015297,antiporter activity; GO:0015181,arginine transmembrane transporter activity; GO:0015185,gamma-aminobutyric acid transmembrane transporter activity; GO:0015180,L-alanine transmembrane transporter activity; GO:0005313,L-glutamate transmembrane transporter activity; GO:0015189,L-lysine transmembrane transporter activity; GO:0015812,gamma-a…	PF13520.6:Amino acid permease
gene-LOC100279950	0.13	0.41	0.15	2.07	0.72	3.61	3.00223	0.000148325	0.00406046	up	NC_050105.1	84485186	84487073	+	GRMZM2G021388	protein_coding	K01593 aromatic-L-amino-acid/L-tryptophan decarboxylase [EC:4.1.1.28 4.1.1.105] | (RefSeq) uncharacterized protein LOC100279950 (A)	ko00350: Tyrosine metabolism; ko00360: Phenylalanine metabolism; ko00380: Tryptophan metabolism; ko00901: Indole alkaloid biosynthesis; ko00950: Isoquinoline alkaloid biosynthesis; ko00965: Betalain biosynthesis	uncharacterized protein LOC100279950 [Zea mays]	RecName: Full=Aromatic-L-amino-acid decarboxylase; Short=AADC; EC=4.1.1.28; AltName: Full=DOPA decarboxylase; AltName: Full=Tryptophan decarboxylase;	SubName: Full=Tyrosine decarboxylase 1 {ECO:0000313|EMBL:AQK41700.1};	Aromatic-L-amino-acid/L-histidine decarboxylase	GO:0004058,aromatic-L-amino-acid decarboxylase activity; GO:0030170,pyridoxal phosphate binding; GO:0006520,cellular amino acid metabolic process	PF00282.19:Pyridoxal-dependent decarboxylase conserved domain
gene-LOC100279953	9.57	28.89	18.92	6.31	3.23	5.51	-2.12347	1.22868e-05	0.000533602	down	NC_050100.1	209334463	209336470	-	GRMZM2G015603,GRMZM2G040117	protein_coding	--	--	uncharacterized protein LOC100279953 [Zea mays]	--	SubName: Full=Alpha/beta-Hydrolases superfamily protein {ECO:0000313|EMBL:AQK74037.1};	Predicted hydrolase/acyltransferase (alpha/beta hydrolase superfamily)	GO:0016787,hydrolase activity	PF00561.20:alpha/beta hydrolase fold
gene-LOC100279973	5.15	16.5	3.28	39.55	22.11	76.59	2.2591	0.000736496	0.0143734	up	NC_050101.1	6082251	6084237	+	GRMZM2G052825,sog1226c	protein_coding	K13223 indole-2-monooxygenase [EC:1.14.14.153] | (RefSeq) LOC109757929; indole-2-monooxygenase-like (A)	ko00402: Benzoxazinoid biosynthesis	uncharacterized protein LOC100279973 [Zea mays]	RecName: Full=indole-2-monooxygenase; EC=1.14.13.137; AltName: Full=Cytochrome P450 71C4; AltName: Full=Protein benzoxazineless 2;	SubName: Full=Cytochrome P450 71A26 {ECO:0000313|EMBL:AQK78034.1};	Cytochrome P450 CYP2 subfamily	GO:0016021,integral component of membrane; GO:0020037,heme binding; GO:0036190,indole-2-monooxygenase activity; GO:0005506,iron ion binding	PF00067.22:Cytochrome P450
gene-LOC100279986	5.89	7.56	13.71	4.24	2.08	2.33	-1.80336	3.59547e-05	0.00128897	down	NC_050098.1	16875947	16877909	-	GRMZM2G176446	protein_coding	K13065 shikimate O-hydroxycinnamoyltransferase [EC:2.3.1.133] | (RefSeq) uncharacterized protein LOC100279986 (A)	ko00940: Phenylpropanoid biosynthesis; ko00941: Flavonoid biosynthesis; ko00945: Stilbenoid, diarylheptanoid and gingerol biosynthesis	uncharacterized protein LOC100279986 [Zea mays]	RecName: Full=Putrescine hydroxycinnamoyltransferase 1 {ECO:0000305}; Short=OsPHT1 {ECO:0000303|PubMed:27354554}; EC=2.3.1.- {ECO:0000305}; AltName: Full=BAHD-like hydroxycinnamoyl transferase HCT3 {ECO:0000305}; AltName: Full=Hydroxycinnamoyltransferase 3 {ECO:0000305}; Short=OsHCT3 {ECO:0000303|PubMed:22285622};	SubName: Full=Spermidine hydroxycinnamoyl transferase {ECO:0000313|EMBL:ONM29984.1};	--	GO:0050734,hydroxycinnamoyltransferase activity	PF02458.15:Transferase family
gene-LOC100279995	1.38	2.72	1.81	5.43	7.5	9.28	1.75252	2.79786e-05	0.00105972	up	NC_050100.1	18780311	18784415	-	GRMZM2G110423	protein_coding	K11968 ariadne-1 [EC:2.3.2.31] | (RefSeq) putative RING zinc finger domain superfamily protein (A)	--	putative RING zinc finger domain superfamily protein [Zea mays]	RecName: Full=Probable E3 ubiquitin-protein ligase ARI1; EC=2.3.2.27 {ECO:0000250|UniProtKB:Q9Y4X5}; AltName: Full=ARIADNE-like protein ARI1; AltName: Full=Protein ariadne homolog 1; AltName: Full=RING-type E3 ubiquitin transferase ARI1 {ECO:0000305};	RecName: Full=RING-type E3 ubiquitin transferase {ECO:0000256|SAAS:SAAS00970528}; EC=2.3.2.27 {ECO:0000256|SAAS:SAAS00970528};	Predicted E3 ubiquitin ligase	GO:0005737,cytoplasm; GO:0000151,ubiquitin ligase complex; GO:0046872,metal ion binding; GO:0031624,ubiquitin conjugating enzyme binding; GO:0061630,ubiquitin protein ligase activity; GO:0032436,positive regulation of proteasomal ubiquitin-dependent protein catabolic process; GO:0000209,protein polyubiquitination; GO:0042787,NA	PF01485.21:IBR domain, a half RING-finger domain
gene-LOC100279999	1.5	3.8	1.28	4.38	11.59	12.82	1.96823	0.00142847	0.0236192	up	NC_050097.1	231701418	231709651	+	GRMZM2G139813	protein_coding	K00815 tyrosine aminotransferase [EC:2.6.1.5] | (RefSeq) uncharacterized protein LOC100279999 (A)	ko00130: Ubiquinone and other terpenoid-quinone biosynthesis; ko00270: Cysteine and methionine metabolism; ko00350: Tyrosine metabolism; ko00360: Phenylalanine metabolism; ko00400: Phenylalanine, tyrosine and tryptophan biosynthesis; ko00950: Isoquinoline alkaloid biosynthesis; ko00960: Tropane, piperidine and pyridine alkaloid biosynthesis	uncharacterized protein LOC100279999 [Zea mays]	RecName: Full=Nicotianamine aminotransferase A {ECO:0000312|EMBL:BAA87052.2}; EC=2.6.1.80; AltName: Full=Nicotianamine aminotransferase III {ECO:0000303|PubMed:10557244}; Short=NAAT-III {ECO:0000303|PubMed:10557244};	SubName: Full=Uncharacterized protein {ECO:0000313|EMBL:ACL53924.1};	Tyrosine aminotransferase	GO:0033855,nicotianamine aminotransferase activity; GO:0030170,pyridoxal phosphate binding; GO:0009058,biosynthetic process; GO:0006520,cellular amino acid metabolic process	PF00155.21:Aminotransferase class I and II
gene-LOC100280022	1.17	0.97	1.06	3.7	6.75	4.92	2.15344	1.53243e-07	1.26098e-05	up	NC_050102.1	139616738	139618414	-	GRMZM2G168261	protein_coding	--	--	uncharacterized protein LOC100280022 [Zea mays]	--	SubName: Full=Uncharacterized protein {ECO:0000313|EMBL:ACL53977.1, ECO:0000313|EnsemblPlants:Zm00001d020976_P001};	--	--	--
gene-LOC100280042	0.11	0	0	4.34	2.34	3.67	6.51747	3.41641e-11	7.61565e-09	up	NC_050098.1	2845145	2846522	+	GRMZM2G412073	lncRNA	--	--	--	--	--	--	--	--
gene-LOC100280065	4.11	3.63	5.63	8.45	10.43	12.9	1.12797	0.000165008	0.00440157	up	NC_050098.1	1753930	1755905	+	gpm212c,GRMZM2G309152	protein_coding	K01904 4-coumarate--CoA ligase [EC:6.2.1.12] | (RefSeq) gpm212c; uncharacterized protein LOC100280065 (A)	ko00130: Ubiquinone and other terpenoid-quinone biosynthesis; ko00940: Phenylpropanoid biosynthesis	4-coumarate--CoA ligase-like 1 [Zea mays]	RecName: Full=4-coumarate--CoA ligase-like 9; EC=6.2.1.-;	SubName: Full=4-coumarate--CoA ligase-like 1 {ECO:0000313|EMBL:ONM28180.1};	Acyl-CoA synthetase	GO:0005783,endoplasmic reticulum; GO:0005524,ATP binding; GO:0004467,long-chain fatty acid-CoA ligase activity; GO:0031956,medium-chain fatty acid-CoA ligase activity; GO:0046949,fatty-acyl-CoA biosynthetic process; GO:0080110,sporopollenin biosynthetic process	PF00501.28:AMP-binding enzyme
gene-LOC100280082	1.67	3.07	1.37	6.59	6.58	10.27	1.77278	0.000125621	0.00354943	up	NC_050102.1	173668043	173669314	-	GRMZM2G152179	protein_coding	K22312 hydroxyjasmonate sulfotransferase [EC:2.8.2.39] | (RefSeq) flavonol 4-sulfotransferase (A)	--	flavonol 4-sulfotransferase [Zea mays]	RecName: Full=Cytosolic sulfotransferase 5; Short=AtSOT5; EC=2.8.2.-; AltName: Full=Flavonoid 7-sulfotransferase 3a; Short=AtST3a;	RecName: Full=Sulfotransferase {ECO:0000256|RuleBase:RU361155}; EC=2.8.2.- {ECO:0000256|RuleBase:RU361155};	Sulfotransferase	GO:0005737,cytoplasm; GO:1990135,flavonoid sulfotransferase activity; GO:0008146,sulfotransferase activity; GO:0009812,flavonoid metabolic process	PF00685.27:Sulfotransferase domain
gene-LOC100280143	0.79	1.03	0.45	3.18	2.78	5.76	2.21267	1.6614e-05	0.000693696	up	NC_050102.1	24029087	24030857	+	GRMZM2G117878	protein_coding	K13493 cytokinin-N-glucosyltransferase [EC:2.4.1.-] | (RefSeq) UGT76C2; UDP-glucosyl transferase 76C2 (A)	ko00908: Zeatin biosynthesis	cytokinin-N-glucosyltransferase 1 [Zea mays]	RecName: Full=UDP-glycosyltransferase 76C2; EC=2.4.1.-; AltName: Full=Cytokinin-N-glucosyltransferase 2;	SubName: Full=UDP-glycosyltransferase 76C1 {ECO:0000313|EMBL:ONM52582.1};	UDP-glucuronosyl and UDP-glucosyl transferase	GO:0043231,intracellular membrane-bounded organelle; GO:0047807,cytokinin 7-beta-glucosyltransferase activity; GO:0080062,cytokinin 9-beta-glucosyltransferase activity; GO:0080043,quercetin 3-O-glucosyltransferase activity; GO:0080044,quercetin 7-O-glucosyltransferase activity; GO:1901527,abscisic acid-activated signaling pathway involved in stomatal movement; GO:0042631,cellular response to wate…	PF00201.18:UDP-glucoronosyl and UDP-glucosyl transferase
gene-LOC100280246	6.13	10.37	6.41	26.21	29.92	34.89	1.83434	3.85628e-08	3.69127e-06	up	NC_050100.1	6586227	6589072	-	GRMZM2G171468,IDP150	protein_coding	K14491 two-component response regulator ARR-B family | (RefSeq) two-component response regulator ARR12 isoform X1 (A)	ko04075: Plant hormone signal transduction	uncharacterized protein LOC100280246 [Zea mays]	RecName: Full=Myb family transcription factor EFM {ECO:0000303|PubMed:25132385}; AltName: Full=MYB-domain transcription factor HHO4 {ECO:0000305}; AltName: Full=Protein EARLY FLOWERING MYB {ECO:0000303|PubMed:25132385}; AltName: Full=Protein HRS1 HOMOLOG 4 {ECO:0000305};	SubName: Full=DNA binding protein {ECO:0000313|EMBL:ACG46617.1};	--	GO:0005634,nucleus; GO:0003677,DNA binding; GO:0003700,DNA-binding transcription factor activity; GO:0009908,flower development; GO:0009740,gibberellic acid mediated signaling pathway; GO:0010452,histone H3-K36 methylation; GO:0048579,negative regulation of long-day photoperiodism, flowering; GO:1903507,negative regulation of nucleic acid-templated transcription; GO:0006355,regulation of transcri…	PF00249.31:Myb-like DNA-binding domain
gene-LOC100280258	12.52	20.52	20.44	6.32	4.14	5	-1.9525	8.60585e-10	1.30207e-07	down	NC_050103.1	175253857	175257138	-	GRMZM2G447271	protein_coding	K05909 laccase [EC:1.10.3.2] | (RefSeq) uncharacterized protein LOC100280258 precursor (A)	--	Putative laccase family protein [Zea mays]	RecName: Full=Laccase-4; EC=1.10.3.2; AltName: Full=Benzenediol:oxygen oxidoreductase 4; AltName: Full=Diphenol oxidase 4; AltName: Full=Urishiol oxidase 4; Flags: Precursor;	RecName: Full=Laccase {ECO:0000256|RuleBase:RU361119}; EC=1.10.3.2 {ECO:0000256|RuleBase:RU361119}; AltName: Full=Benzenediol:oxygen oxidoreductase {ECO:0000256|RuleBase:RU361119}; AltName: Full=Diphenol oxidase {ECO:0000256|RuleBase:RU361119}; AltName: Full=Urishiol oxidase {ECO:0000256|RuleBase:RU361119};	Multicopper oxidases	GO:0048046,apoplast; GO:0005507,copper ion binding; GO:0052716,hydroquinone:oxygen oxidoreductase activity; GO:0016722,oxidoreductase activity, oxidizing metal ions; GO:0046274,lignin catabolic process	PF00394.22:Multicopper oxidase
gene-LOC100280261	58.99	79.44	94.6	26.61	38.35	46.67	-1.19425	0.000255258	0.00624649	down	NC_050100.1	31184497	31192081	+	CER1,cl3929_1,GRMZM2G066578	protein_coding	K15404 aldehyde decarbonylase [EC:4.1.99.5] | (RefSeq) cl3929_1; uncharacterized protein LOC100280261 (A)	ko00073: Cutin, suberine and wax biosynthesis	uncharacterized protein LOC100280261 [Zea mays]	RecName: Full=Protein ECERIFERUM 1;	SubName: Full=Protein ECERIFERUM 1 {ECO:0000313|EMBL:AQK65140.1};	--	GO:0005789,endoplasmic reticulum membrane; GO:0016021,integral component of membrane; GO:0005506,iron ion binding; GO:0016491,oxidoreductase activity; GO:0043447,alkane biosynthetic process; GO:0042742,defense response to bacterium; GO:0050832,defense response to fungus; GO:0008610,lipid biosynthetic process; GO:0006629,lipid metabolic process; GO:0009414,response to water deprivation; GO:0010025…	PF12076.8:WAX2 C-terminal domain
gene-LOC100280265	5.16	7.35	3.08	10.03	13.81	22.25	1.41051	0.00190361	0.0295485	up	NC_050096.1	68197454	68201466	+	GRMZM2G179792	protein_coding	K01115 phospholipase D1/2 [EC:3.1.4.4] | (RefSeq) phospholipase D alpha 1-like isoform X1 (A)	ko00564: Glycerophospholipid metabolism; ko00565: Ether lipid metabolism; ko04144: Endocytosis	phospholipase D family protein isoform X2 [Zea mays]	RecName: Full=Phospholipase D alpha 1; Short=PLD alpha 1; EC=3.1.4.4; AltName: Full=Choline phosphatase 1; AltName: Full=Phosphatidylcholine-hydrolyzing phospholipase D 1; Flags: Precursor;	RecName: Full=Phospholipase D {ECO:0000256|PIRNR:PIRNR036470}; EC=3.1.4.4 {ECO:0000256|PIRNR:PIRNR036470};	Phospholipase D1	GO:0016020,membrane; GO:0005509,calcium ion binding; GO:0070290,N-acylphosphatidylethanolamine-specific phospholipase D activity; GO:0004630,phospholipase D activity; GO:0016042,lipid catabolic process; GO:0046470,phosphatidylcholine metabolic process	PF12357.8:Phospholipase D C terminal
gene-LOC100280281	0.52	0.04	0.66	3.05	1.45	3.21	2.55289	0.0012255	0.0210549	up	NC_050099.1	3128777	3131437	-	GRMZM5G870184	protein_coding	K05909 laccase [EC:1.10.3.2] | (RefSeq) uncharacterized LOC100280281 (A)	--	uncharacterized LOC100280281 [Zea mays]	RecName: Full=Laccase-15; EC=1.10.3.2; AltName: Full=Benzenediol:oxygen oxidoreductase 15; AltName: Full=Diphenol oxidase 15; AltName: Full=Urishiol oxidase 15; Flags: Precursor;	RecName: Full=Laccase {ECO:0000256|RuleBase:RU361119}; EC=1.10.3.2 {ECO:0000256|RuleBase:RU361119}; AltName: Full=Benzenediol:oxygen oxidoreductase {ECO:0000256|RuleBase:RU361119}; AltName: Full=Diphenol oxidase {ECO:0000256|RuleBase:RU361119}; AltName: Full=Urishiol oxidase {ECO:0000256|RuleBase:RU361119};	Multicopper oxidases	GO:0048046,apoplast; GO:0005507,copper ion binding; GO:0052716,hydroquinone:oxygen oxidoreductase activity; GO:0016722,oxidoreductase activity, oxidizing metal ions; GO:0046274,lignin catabolic process	PF07731.14:Multicopper oxidase
gene-LOC100280300	22.52	15.38	31.27	12.67	7.9	11.17	-1.25371	2.9871e-05	0.0011142	down	NC_050096.1	31838204	31843470	-	GRMZM2G100714,umc2561	protein_coding	K16732 protein regulator of cytokinesis 1 | (RefSeq) umc2561; uncharacterized protein LOC100280300 (A)	--	65-kDa microtubule-associated protein 6 [Zea mays]	RecName: Full=65-kDa microtubule-associated protein 7; Short=AtMAP65-7;	SubName: Full=65-kDa microtubule-associated protein 6 {ECO:0000313|EMBL:ONL95789.1};	Microtubule-associated protein essential for anaphase spindle elongation	GO:0005737,cytoplasm; GO:0005874,microtubule; GO:0005634,nucleus; GO:0000922,spindle pole; GO:0008017,microtubule binding; GO:0000910,cytokinesis; GO:0000226,microtubule cytoskeleton organization	PF03999.12:Microtubule associated protein (MAP65/ASE1 family)
gene-LOC100280308	15.8	17.56	14.39	2.79	4.74	3.17	-2.28128	8.95234e-13	2.99925e-10	down	NC_050104.1	17532971	17536983	+	GRMZM2G576752	protein_coding	K05391 cyclic nucleotide gated channel, plant | (RefSeq) cyclic nucleotide-gated ion channel 1-like (A)	ko04626: Plant-pathogen interaction	uncharacterized protein LOC100280308 isoform X1 [Zea mays]	RecName: Full=Wall-associated receptor kinase 3; EC=2.7.11.-; Flags: Precursor;	SubName: Full=Uncharacterized protein {ECO:0000313|EMBL:ACL54590.1};	--	GO:0016021,integral component of membrane; GO:0005524,ATP binding; GO:0005509,calcium ion binding; GO:0030247,polysaccharide binding; GO:0004674,protein serine/threonine kinase activity; GO:0007166,cell surface receptor signaling pathway	PF00069.25:Protein kinase domain
gene-LOC100280312	1.84	3.06	0.68	0.39	0.59	0.65	-1.93526	0.00388123	0.0497158	down	NC_050101.1	167067583	167073545	+	GRMZM2G140721	protein_coding	K06883 uncharacterized protein | (RefSeq) LOW QUALITY PROTEIN: uncharacterized protein LOC104799061 (A)	--	uncharacterized protein LOC100280312 precursor [Zea mays]	RecName: Full=Cysteine-rich receptor-like protein kinase 25; Short=Cysteine-rich RLK25; EC=2.7.11.-; Flags: Precursor;	SubName: Full=Uncharacterized protein {ECO:0000313|EMBL:ACL54600.1};	--	GO:0016021,integral component of membrane; GO:0005886,plasma membrane; GO:0005524,ATP binding; GO:0004674,protein serine/threonine kinase activity; GO:0042742,defense response to bacterium; GO:0006468,protein phosphorylation	PF00069.25:Protein kinase domain
gene-LOC100280340	0.61	0.3	1.33	5.1	3.18	4.18	2.35312	2.42249e-05	0.000935166	up	NC_050102.1	134158118	134160052	+	bHLH105,GRMZM2G082586	protein_coding	K20558 transcription factor SPEECHLESS | (RefSeq) transcription factor (A)	ko04016: MAPK signaling pathway - plant	DNA binding protein [Zea mays]	RecName: Full=Transcription factor bHLH96; AltName: Full=Basic helix-loop-helix protein 96; Short=AtbHLH96; Short=bHLH 96; AltName: Full=Transcription factor EN 15; AltName: Full=bHLH transcription factor bHLH096;	SubName: Full=DNA binding protein {ECO:0000313|EMBL:ONM55607.1};	--	GO:0005634,nucleus; GO:0003677,DNA binding; GO:0003700,DNA-binding transcription factor activity; GO:0046983,protein dimerization activity; GO:0006351,transcription, DNA-templated	PF00010.26:Helix-loop-helix DNA-binding domain
gene-LOC100280399	16.57	16.39	35.92	4.83	5.63	5.86	-2.19766	3.37509e-08	3.30947e-06	down	NC_050098.1	120297192	120297989	+	calmodulin,GRMZM2G444621,TIDP3279	protein_coding	K13448 calcium-binding protein CML | (RefSeq) TIDP3279; uncharacterized protein LOC100280399 (A)	ko04626: Plant-pathogen interaction	uncharacterized protein LOC100280399 [Zea mays]	RecName: Full=Calmodulin-like protein 5; AltName: Full=Calmodulin-2; AltName: Full=OsCAM-2;	SubName: Full=Calmodulin {ECO:0000313|EMBL:ACG26442.1}; SubName: Full=Calmodulin-like protein 11 {ECO:0000313|EMBL:ONM32993.1};	Calmodulin and related proteins (EF-Hand superfamily)	GO:0005509,calcium ion binding	PF00036.32:EF hand
gene-LOC100280412	4.99	8.35	4.89	11.73	19.7	13.86	1.16989	0.00285068	0.0397935	up	NC_050096.1	80821277	80825990	-	GRMZM2G162690	protein_coding	K01194 alpha,alpha-trehalase [EC:3.2.1.28] | (RefSeq) probable trehalase isoform X1 (A)	ko00500: Starch and sucrose metabolism	uncharacterized protein LOC100280412 isoform X1 [Zea mays]	RecName: Full=Probable trehalase; EC=3.2.1.28; AltName: Full=Alpha,alpha-trehalase; AltName: Full=Alpha,alpha-trehalose glucohydrolase;	RecName: Full=Trehalase {ECO:0000256|RuleBase:RU361180}; EC=3.2.1.28 {ECO:0000256|RuleBase:RU361180}; AltName: Full=Alpha-trehalose glucohydrolase {ECO:0000256|RuleBase:RU361180};	Neutral trehalase	GO:0005886,plasma membrane; GO:0004555,alpha,alpha-trehalase activity; GO:0005993,trehalose catabolic process	PF01204.18:Trehalase
gene-LOC100280417	6.08	5.76	7.86	3.98	2.91	3.86	-1.01199	1.09533e-05	0.000485431	down	NC_050099.1	164695155	164701126	-	GRMZM2G147780	protein_coding	--	--	uncharacterized protein LOC100280417 isoform X2 [Zea mays]	RecName: Full=Rop guanine nucleotide exchange factor 14; Short=AtRopGEF14; AltName: Full=Rho of plants guanine nucleotide exchange factor 14;	SubName: Full=Rop guanine nucleotide exchange factor 14 {ECO:0000313|EMBL:AQK54536.1};	--	GO:0005886,plasma membrane; GO:0005089,Rho guanyl-nucleotide exchange factor activity; GO:0080092,regulation of pollen tube growth	PF03759.13:PRONE (Plant-specific Rop nucleotide exchanger)
gene-LOC100280436	0.62	0.9	0.74	2.1	2.38	2.11	1.40058	0.00254078	0.0365556	up	NC_050103.1	80579560	80580703	-	GRMZM2G156857	protein_coding	K13449 pathogenesis-related protein 1 | (RefSeq) pathogenesis-related protein 1-like (A)	ko04016: MAPK signaling pathway - plant; ko04075: Plant hormone signal transduction; ko04626: Plant-pathogen interaction	uncharacterized protein LOC100280436 precursor [Zea mays]	RecName: Full=Pathogenesis-related protein 1A; Short=PR-1A; Flags: Precursor;	SubName: Full=Oxygen evolving complex23 {ECO:0000313|EMBL:AQK92679.1};	Defense-related protein containing SCP domain	GO:0005576,extracellular region; GO:0005773,vacuole; GO:0006952,defense response; GO:0009607,response to biotic stimulus	PF00188.26:Cysteine-rich secretory protein family
gene-LOC100280443	1.14	0.49	1.33	2.64	1.97	3.7	1.37919	0.00378421	0.0487616	up	NC_050102.1	27796372	27800908	-	GRMZM2G147560,Nramp1	protein_coding	K21398 natural resistance-associated macrophage protein 2 | (RefSeq) metal transporter Nramp3 (A)	--	metal transporter Nramp5 [Zea mays]	RecName: Full=Metal transporter Nramp5;	SubName: Full=Metal transporter Nramp6 {ECO:0000313|EMBL:ONM52708.1};	Mn2+ and Fe2+ transporters of the NRAMP family	GO:0016021,integral component of membrane; GO:0046873,metal ion transmembrane transporter activity; GO:0055072,iron ion homeostasis	PF01566.18:Natural resistance-associated macrophage protein
gene-LOC100280446	30.47	31.3	17.49	11.21	16.78	13.93	-1.04915	0.00230543	0.0340428	down	NC_050096.1	212362957	212366306	+	CKX10,GRMZM2G348452	protein_coding	K00279 cytokinin dehydrogenase [EC:1.5.99.12] | (RefSeq) CKX10; cytokinin dehydrogenase 10 (A)	ko00908: Zeatin biosynthesis	cytokinin dehydrogenase 10 [Zea mays]	RecName: Full=Cytokinin dehydrogenase 11; EC=1.5.99.12; AltName: Full=Cytokinin oxidase 11; Short=OsCKX11; Flags: Precursor;	SubName: Full=Cytokinin dehydrogenase 10 {ECO:0000313|EMBL:ACJ06785.1}; EC=1.5.99.12 {ECO:0000313|EMBL:ACJ06785.1}; SubName: Full=Cytokinin oxidase10 {ECO:0000313|EMBL:ONM04287.1};	Proteins containing the FAD binding domain	GO:0005615,extracellular space; GO:0019139,cytokinin dehydrogenase activity; GO:0050660,flavin adenine dinucleotide binding; GO:0016614,oxidoreductase activity, acting on CH-OH group of donors; GO:0009690,cytokinin metabolic process	PF09265.10:Cytokinin dehydrogenase 1, FAD and cytokinin binding
gene-LOC100280468	2.69	0.18	0.76	7.64	7.2	5.58	2.43579	0.00143093	0.023646	up	NC_050101.1	149622475	149623836	-	cl15281_1(600),GRMZM2G085964	protein_coding	K09286 EREBP-like factor | (RefSeq) cl15281_1(600); uncharacterized protein LOC100280468 (A)	--	uncharacterized protein LOC100280468 isoform X1 [Zea mays]	RecName: Full=Ethylene-responsive transcription factor RAP2-3; AltName: Full=Cadmium-induced protein AS30; AltName: Full=Ethylene response factor 72; Short=ERF72; AltName: Full=Ethylene-responsive element binding protein; Short=AtEBP; AltName: Full=Protein RELATED TO APETALA2 3; Short=Related to AP2 3;	SubName: Full=AP2-EREBP transcription factor {ECO:0000313|EMBL:ADX60173.1}; SubName: Full=Ethylene-responsive transcription factor RAP2-3 {ECO:0000313|EMBL:AQK85264.1}; Flags: Fragment;	--	GO:0005737,cytoplasm; GO:0005634,nucleus; GO:0005886,plasma membrane; GO:0003677,DNA binding; GO:0003700,DNA-binding transcription factor activity; GO:0043565,sequence-specific DNA binding; GO:0008219,cell death; GO:0009873,ethylene-activated signaling pathway; GO:0010286,heat acclimation; GO:0045893,positive regulation of transcription, DNA-templated; GO:0009735,response to cytokinin; GO:0009723…	PF00847.20:AP2 domain
gene-LOC100280478	4.23	6.59	2.61	13.37	22.13	27.24	2.07358	1.25194e-05	0.000542868	up	NC_050102.1	10733702	10734859	-	GRMZM2G328171	protein_coding	K01183 chitinase [EC:3.2.1.14] | (RefSeq) xylanase inhibitor protein 1 precursor (A)	ko00520: Amino sugar and nucleotide sugar metabolism	xylanase inhibitor protein 1 precursor [Zea mays]	RecName: Full=Xylanase inhibitor protein 1; AltName: Full=Class III chitinase homolog a; AltName: Full=RIXI protein; Flags: Precursor;	SubName: Full=Xylanase inhibitor protein 1 {ECO:0000313|EMBL:ONM51743.1};	Chitinase	GO:0005576,extracellular region; GO:0008061,chitin binding; GO:0004568,chitinase activity; GO:0005975,carbohydrate metabolic process; GO:0006032,chitin catabolic process; GO:0006952,defense response	PF00704.28:Glycosyl hydrolases family 18
gene-LOC100280533	183.49	101.25	237.89	440.83	259.58	489.38	1.06246	0.00230686	0.0340428	up	NC_050097.1	160906487	160907266	-	GRMZM2G164440	protein_coding	--	--	PVR3-like protein [Zea mays]	RecName: Full=Putative lipid-transfer protein DIR1; AltName: Full=Protein DEFECTIVE IN INDUCED RESISTANCE 1; Flags: Precursor;	SubName: Full=PVR3-like protein {ECO:0000313|EMBL:ACG24402.1};	--	GO:0048046,apoplast; GO:0005783,endoplasmic reticulum; GO:0009506,plasmodesma; GO:0005504,fatty acid binding; GO:0043621,protein self-association; GO:0008270,zinc ion binding; GO:0006869,lipid transport; GO:0009627,systemic acquired resistance; GO:0009862,systemic acquired resistance, salicylic acid mediated signaling pathway	PF14368.6:Probable lipid transfer
gene-LOC100280547	0.8	1.12	0.83	4.37	5.02	5.6	2.30114	9.35915e-09	1.05354e-06	up	NC_050102.1	152729930	152731004	+	--	protein_coding	K19040 E3 ubiquitin-protein ligase ATL10/75/76/77/78 [EC:2.3.2.27] | (RefSeq) RING-H2 finger protein ATL78 (A)	--	RING-H2 finger protein ATL2A [Zea mays]	RecName: Full=RING-H2 finger protein ATL80; EC=2.3.2.27 {ECO:0000305}; AltName: Full=RING-type E3 ubiquitin transferase ATL80 {ECO:0000305};	SubName: Full=RING-H2 finger protein ATL2A {ECO:0000313|EMBL:ACG24544.1}; SubName: Full=RING-H2 finger protein ATL80 {ECO:0000313|EMBL:ONM57059.1};	FOG: Predicted E3 ubiquitin ligase	GO:0016021,integral component of membrane; GO:0005886,plasma membrane; GO:0046872,metal ion binding; GO:0061630,ubiquitin protein ligase activity; GO:0070417,cellular response to cold; GO:0006952,defense response; GO:0043161,proteasome-mediated ubiquitin-dependent protein catabolic process; GO:0009909,regulation of flower development; GO:0010966,regulation of phosphate transport; GO:0010200,respo…	PF13639.6:Ring finger domain
gene-LOC100280598	5.59	4.36	6.21	2.84	2.1	3.48	-1.07381	0.00182559	0.028542	down	NC_050100.1	213267484	213269600	-	GRMZM2G375762	protein_coding	K10418 dynein light chain LC8-type | (RefSeq) microtubule motor (A)	--	microtubule motor [Zea mays]	RecName: Full=Dynein 8 kDa light chain, flagellar outer arm;	SubName: Full=Microtubule motor {ECO:0000313|EMBL:ACG24928.1};	Dynein light chain type 1	GO:0005930,axoneme; GO:0097014,ciliary plasm; GO:0030286,dynein complex; GO:0005874,microtubule; GO:0031514,motile cilium; GO:0003774,motor activity; GO:0007017,microtubule-based process; GO:0044458,motile cilium assembly	PF01221.18:Dynein light chain type 1
gene-LOC100280615	42.14	34.22	24.95	235.45	124.72	119.96	2.09454	3.21841e-10	5.69638e-08	up	NC_050098.1	133551198	133552132	+	cl20570_1(540),GRMZM2G020423	protein_coding	--	--	Jasmonate-induced protein [Zea mays]	RecName: Full=23 kDa jasmonate-induced protein;	SubName: Full=Jasmonate-induced protein {ECO:0000313|EMBL:ONM33454.1};	--	--	--
gene-LOC100280701	37.21	36.72	57.47	25.04	24.34	18.93	-1.07224	6.65825e-05	0.00211725	down	NC_050102.1	81396680	81409089	+	GRMZM2G031761	protein_coding	--	--	FLU [Zea mays]	RecName: Full=Protein FLUORESCENT IN BLUE LIGHT, chloroplastic; Flags: Precursor;	SubName: Full=FLU {ECO:0000313|EMBL:ACG25411.1}; SubName: Full=Protein FLUORESCENT IN BLUE LIGHT chloroplastic {ECO:0000313|EMBL:ONM53998.1};	--	GO:0031969,chloroplast membrane; GO:0009535,chloroplast thylakoid membrane; GO:0016021,integral component of membrane	PF13424.6:Tetratricopeptide repeat
gene-LOC100280710	25.7	22.59	42.59	16.59	13.05	19.85	-1.00753	0.000973466	0.0179445	down	NC_050098.1	48922655	48924706	-	GRMZM2G017520,TIDP3391	protein_coding	K09422 transcription factor MYB, plant | (RefSeq) TIDP3391; uncharacterized protein LOC100280710 (A)	--	MYB transcription factor, partial [Zea mays]	RecName: Full=Transcription factor MYB61 {ECO:0000305}; AltName: Full=Myb-related protein 61 {ECO:0000305}; Short=AtMYB61 {ECO:0000303|PubMed:16005292};	SubName: Full=MYB transcription factor {ECO:0000313|EMBL:AIB04392.1}; Flags: Fragment;	Transcription factor, Myb superfamily	GO:0005634,nucleus; GO:0003700,DNA-binding transcription factor activity; GO:0000981,DNA-binding transcription factor activity, RNA polymerase II-specific; GO:0043565,sequence-specific DNA binding; GO:0001135,RNA polymerase II transcription regulator recruiting activity; GO:0044212,transcription regulatory region DNA binding; GO:0030154,cell differentiation; GO:0010087,phloem or xylem histogenesi…	PF00249.31:Myb-like DNA-binding domain
gene-LOC100280719	1.74	1.7	0.84	5.68	8.89	7.45	2.23581	2.59478e-08	2.61729e-06	up	NC_050103.1	174699418	174707390	-	GRMZM2G028535,pco085448	protein_coding	K12657 delta-1-pyrroline-5-carboxylate synthetase [EC:2.7.2.11 1.2.1.41] | (RefSeq) pco085448; uncharacterized protein LOC100280719 (A)	ko00330: Arginine and proline metabolism; ko01230: Biosynthesis of amino acids	Delta 1-pyrroline-5-carboxylate synthetase isoform 1 [Zea mays]	RecName: Full=Delta-1-pyrroline-5-carboxylate synthase 2 {ECO:0000305}; Short=OsP5CS2 {ECO:0000303|Ref.7}; Includes: RecName: Full=Glutamate 5-kinase; Short=GK; EC=2.7.2.11; AltName: Full=Gamma-glutamyl kinase; Includes: RecName: Full=Gamma-glutamyl phosphate reductase; Short=GPR; EC=1.2.1.41; AltName: Full=Glutamate-5-semialdehyde dehydrogenase; AltName: Full=Glutamyl-gamma-semialdehyde dehydrog…	RecName: Full=Delta-1-pyrroline-5-carboxylate synthase {ECO:0000256|PIRNR:PIRNR036429}; Includes: RecName: Full=Glutamate 5-kinase {ECO:0000256|PIRNR:PIRNR036429}; Short=GK {ECO:0000256|PIRNR:PIRNR036429}; EC=2.7.2.11 {ECO:0000256|PIRNR:PIRNR036429}; AltName: Full=Gamma-glutamyl kinase {ECO:0000256|PIRNR:PIRNR036429}; Includes: RecName: Full=Gamma-glutamyl phosphate reductase {ECO:0000256|PIRNR:P…	Gamma-glutamyl phosphate reductase	GO:0005737,cytoplasm; GO:0005524,ATP binding; GO:0004349,glutamate 5-kinase activity; GO:0004350,glutamate-5-semialdehyde dehydrogenase activity; GO:0055129,L-proline biosynthetic process; GO:0006561,proline biosynthetic process	PF00696.28:Amino acid kinase family
gene-LOC100280751	2.7	1.93	2.8	5.92	8.43	7.38	1.44009	9.7834e-06	0.000443357	up	NC_050097.1	221889951	221893267	-	GRMZM2G440459	protein_coding	K01097 N-acylneuraminate-9-phosphatase [EC:3.1.3.29] | (RefSeq) N-acylneuraminate-9-phosphatase isoform X1 (A)	ko00520: Amino sugar and nucleotide sugar metabolism	rhythmically expressed protein isoform X1 [Zea mays]	--	SubName: Full=Haloacid dehalogenase-like hydrolase (HAD) superfamily protein {ECO:0000313|EMBL:ONM25831.1};	Predicted hydrolase (HAD superfamily)	GO:0016787,hydrolase activity; GO:0008152,metabolic process	PF13419.6:Haloacid dehalogenase-like hydrolase
gene-LOC100280774	0.69	0.29	1.6	12.52	7.62	15.15	3.65813	1.73163e-09	2.44882e-07	up	NC_050100.1	182447634	182448394	+	GRMZM2G109959,umc2303	protein_coding	--	--	uncharacterized protein LOC100280774 precursor [Zea mays]	RecName: Full=Glycine-rich protein; Flags: Precursor;	SubName: Full=Glycine-rich cell wall structural protein {ECO:0000313|EMBL:ACG24587.1, ECO:0000313|EnsemblPlants:Zm00001d017032_P001};	--	GO:0005618,cell wall; GO:0005576,extracellular region; GO:0071555,cell wall organization; GO:0006952,defense response; GO:0009607,response to biotic stimulus	PF07172.11:Glycine rich protein family
gene-LOC100280792	7.81	8.37	7.74	14.91	22.97	22.22	1.20247	3.14583e-05	0.00115725	up	NC_050102.1	172867131	172869516	-	GRMZM5G831577	protein_coding	--	--	ninja-family protein 5 [Zea mays]	RecName: Full=Ninja-family protein 5;	SubName: Full=Ninja-family protein 5 {ECO:0000313|EMBL:ONM59448.1};	--	GO:0005634,nucleus; GO:0007165,signal transduction	PF07897.11:Ethylene-responsive binding factor-associated repression
gene-LOC100280812	6.72	8.7	6.28	15.93	17.75	24.05	1.26555	6.84764e-05	0.00216038	up	NC_050096.1	52489489	52490777	+	GRMZM2G030272	protein_coding	K16225 probable WRKY transcription factor 52 | (RefSeq) disease resistance protein RRS1-like (A)	ko04626: Plant-pathogen interaction	WRKY55 - superfamily of TFs having WRKY and zinc finger domains [Zea mays]	RecName: Full=Probable WRKY transcription factor 46; AltName: Full=WRKY DNA-binding protein 46;	SubName: Full=WRKY55-superfamily of TFs having WRKY and zinc finger domains {ECO:0000313|EMBL:ACG26072.1};	--	GO:0005730,nucleolus; GO:0003700,DNA-binding transcription factor activity; GO:0000987,proximal promoter sequence-specific DNA binding; GO:0043565,sequence-specific DNA binding; GO:0044212,transcription regulatory region DNA binding; GO:0048527,lateral root development; GO:0006355,regulation of transcription, DNA-templated; GO:0010200,response to chitin; GO:0006351,transcription, DNA-templated	PF03106.15:WRKY DNA -binding domain
gene-LOC100280815	0.68	0.5	0.36	2.41	2.77	4.43	2.51608	6.02667e-11	1.25631e-08	up	NC_050098.1	212297454	212308117	+	GRMZM2G146913	protein_coding	K00799 glutathione S-transferase [EC:2.5.1.18] | (RefSeq) glutathione S-transferase GSTU6 (A)	ko00480: Glutathione metabolism	Glutathione S-transferase GSTU6 [Zea mays]	RecName: Full=Probable glutathione S-transferase GSTU6; EC=2.5.1.18; AltName: Full=28 kDa cold-induced protein;	SubName: Full=Glutathione S-transferase GSTU6 {ECO:0000313|EMBL:ONM39035.1};	Glutathione S-transferase	GO:0005737,cytoplasm; GO:0004364,glutathione transferase activity; GO:0006749,glutathione metabolic process; GO:0009407,toxin catabolic process	PF13417.6:Glutathione S-transferase, N-terminal domain
gene-LOC100280871	66.64	75.92	104.36	51.24	42.92	35.23	-1.07131	5.52937e-05	0.00181572	down	NC_050099.1	231269225	231272771	+	GRMZM2G054149	protein_coding	K02888 large subunit ribosomal protein L21 | (RefSeq) 50S ribosomal protein L21 (A)	ko03010: Ribosome	50S ribosomal protein L21 [Zea mays]	RecName: Full=50S ribosomal protein L21, chloroplastic; AltName: Full=CL21; Flags: Precursor;	SubName: Full=50S ribosomal protein L21 chloroplastic {ECO:0000313|EMBL:AQK59343.1};	Mitochondrial/chloroplast ribosomal L21 protein	GO:0009507,chloroplast; GO:0009941,chloroplast envelope; GO:0009570,chloroplast stroma; GO:0005634,nucleus; GO:0005840,ribosome; GO:0019843,rRNA binding; GO:0003735,structural constituent of ribosome; GO:0009658,chloroplast organization; GO:0009793,embryo development ending in seed dormancy; GO:0009409,response to cold; GO:0010027,thylakoid membrane organization; GO:0006412,translation	PF00829.21:Ribosomal prokaryotic L21 protein
gene-LOC100280876	0.06	0.05	0	8.73	44.5	36.29	9.59359	1.82022e-23	2.84581e-20	up	NC_050102.1	181720701	181722428	-	GRMZM2G174192	protein_coding	K13080 flavanone 7-O-glucoside 2''-O-beta-L-rhamnosyltransferase [EC:2.4.1.236] | (RefSeq) flavanone 7-O-glucoside 2''-O-beta-L-rhamnosyltransferase (A)	ko00941: Flavonoid biosynthesis; ko00944: Flavone and flavonol biosynthesis	anthocyanidin 3-O-glucosyltransferase [Zea mays]	RecName: Full=Beta-D-glucosyl crocetin beta-1,6-glucosyltransferase; EC=2.4.1.330 {ECO:0000269|PubMed:22569263}; AltName: Full=UDP-glucose glucosyltransferase 9; Short=GjUGT9; AltName: Full=UDP-glycosyltransferase 94E5;	RecName: Full=Glycosyltransferase {ECO:0000256|RuleBase:RU362057}; EC=2.4.1.- {ECO:0000256|RuleBase:RU362057};	UDP-glucuronosyl and UDP-glucosyl transferase	GO:0016758,transferase activity, transferring hexosyl groups; GO:0008152,metabolic process	PF00201.18:UDP-glucoronosyl and UDP-glucosyl transferase
gene-LOC100280885	17.67	10.68	13.97	86.44	64.13	72.29	2.27241	5.37302e-25	1.16313e-21	up	NC_050103.1	169065420	169066013	-	cl17328_1,GRMZM2G170969	protein_coding	--	--	protease inhibitor/seed storage/LTP family protein precursor [Zea mays]	--	SubName: Full=PVR3-like protein {ECO:0000313|EMBL:AQK98745.1}; SubName: Full=Protease inhibitor/seed storage/LTP family protein {ECO:0000313|EMBL:ACG24419.1};	--	GO:0008233,peptidase activity	PF14368.6:Probable lipid transfer
gene-LOC100280923	6.55	25.17	15.92	5.33	2.93	4.33	-2.11707	4.60194e-05	0.00156789	down	NC_050099.1	158700153	158702645	-	GRMZM2G163925	protein_coding	--	--	Phosphoribosylanthranilate transferase [Zea mays]	RecName: Full=FT-interacting protein 1 {ECO:0000303|PubMed:22529749};	SubName: Full=Phosphoribosylanthranilate transferase {ECO:0000313|EMBL:AQK54125.1};	--	GO:0005783,endoplasmic reticulum; GO:0005789,endoplasmic reticulum membrane; GO:0016021,integral component of membrane; GO:0009506,plasmodesma; GO:0009511,plasmodesmatal endoplasmic reticulum; GO:0008565,protein transporter activity; GO:0016757,transferase activity, transferring glycosyl groups; GO:0034613,cellular protein localization; GO:0009908,flower development; GO:0048574,long-day photoperi…	PF08372.10:Plant phosphoribosyltransferase C-terminal
gene-LOC100280936	30.39	22.43	40.58	22.98	12.02	14.79	-1.046	0.000676264	0.0134714	down	NC_050102.1	142057701	142059560	-	GRMZM2G429118	protein_coding	K08679 UDP-glucuronate 4-epimerase [EC:5.1.3.6] | (RefSeq) protein capI (A)	ko00520: Amino sugar and nucleotide sugar metabolism	protein capI [Zea mays]	RecName: Full=UDP-glucuronate 4-epimerase 6; EC=5.1.3.6; AltName: Full=UDP-glucuronic acid epimerase 6; Short=AtUGlcAE2;	SubName: Full=Protein capI {ECO:0000313|EMBL:ACG26819.1};	UDP-glucose 4-epimerase/UDP-sulfoquinovose synthase	GO:0005768,endosome; GO:0005794,Golgi apparatus; GO:0032580,Golgi cisterna membrane; GO:0016021,integral component of membrane; GO:0005802,trans-Golgi network; GO:0050378,UDP-glucuronate 4-epimerase activity; GO:0050832,defense response to fungus; GO:0050829,defense response to Gram-negative bacterium; GO:0033481,galacturonate biosynthetic process	PF01370.21:NAD dependent epimerase/dehydratase family
gene-LOC100280949	0.18	0.3	0.28	1.38	5.1	5.5	3.85648	1.03494e-06	6.50115e-05	up	NC_050103.1	130340907	130341756	-	GRMZM2G150434	protein_coding	K05770 translocator protein | (RefSeq) uncharacterized protein LOC100280949 (A)	--	uncharacterized protein LOC100280949 [Zea mays]	RecName: Full=Translocator protein homolog; Short=AtTSPO;	SubName: Full=Peripheral-type benzodiazepine receptor {ECO:0000313|EMBL:ACG26981.1};	--	GO:0031969,chloroplast membrane; GO:0005783,endoplasmic reticulum; GO:0005789,endoplasmic reticulum membrane; GO:0005794,Golgi apparatus; GO:0000139,Golgi membrane; GO:0005795,Golgi stack; GO:0016021,integral component of membrane; GO:0016020,membrane; GO:0020037,heme binding; GO:0006778,porphyrin-containing compound metabolic process; GO:0009737,response to abscisic acid; GO:0006970,response to …	PF03073.15:TspO/MBR family
gene-LOC100280951	16.33	25.93	12.55	7.95	8.97	6.37	-1.39039	0.00041251	0.0091193	down	NC_050099.1	82788791	82789921	+	Ann5,Annexin,GRMZM2G172834	protein_coding	K17098 annexin D | (RefSeq) annexin A4 (A)	--	annexin A4 [Zea mays]	RecName: Full=Annexin D5; AltName: Full=AnnAt5;	RecName: Full=Annexin {ECO:0000256|RuleBase:RU003540};	Annexin	GO:0051015,actin filament binding; GO:0005509,calcium ion binding; GO:0005544,calcium-dependent phospholipid binding; GO:0005543,phospholipid binding; GO:0009555,pollen development; GO:0009846,pollen germination; GO:0009860,pollen tube growth; GO:0009409,response to cold; GO:0009408,response to heat; GO:0009639,response to red or far red light; GO:0009651,response to salt stress; GO:0009414,respo…	PF00191.20:Annexin
gene-LOC100280952	1.02	0.68	0.67	4.87	2.35	4.68	2.18681	1.02347e-06	6.45797e-05	up	NC_050098.1	1230182	1232186	+	--	protein_coding	--	--	S-type anion channel SLAH1 [Zea mays]	RecName: Full=S-type anion channel SLAH1; AltName: Full=SLAC1-homolog protein 1;	SubName: Full=S-type anion channel SLAH1 {ECO:0000313|EMBL:ONM28110.1};	--	GO:0016021,integral component of membrane; GO:0005886,plasma membrane; GO:0008308,voltage-gated anion channel activity; GO:0006873,cellular ion homeostasis; GO:0006821,chloride transport; GO:1901529,positive regulation of anion channel activity; GO:0009651,response to salt stress; GO:0009414,response to water deprivation	PF03595.17:Voltage-dependent anion channel
gene-LOC100280970	17.17	23.72	9.48	46.43	81.06	63.47	1.78173	3.55883e-05	0.00128236	up	NC_050096.1	233823908	233826715	-	GRMZM2G095126,IDP408	protein_coding	K07407 alpha-galactosidase [EC:3.2.1.22] | (RefSeq) alpha-galactosidase precursor (A)	ko00052: Galactose metabolism; ko00561: Glycerolipid metabolism; ko00600: Sphingolipid metabolism; ko00603: Glycosphingolipid biosynthesis - globo and isoglobo series	alpha-galactosidase precursor [Zea mays]	RecName: Full=Alpha-galactosidase 1 {ECO:0000303|PubMed:15034167}; Short=AtAGAL1 {ECO:0000303|PubMed:15034167}; EC=3.2.1.22 {ECO:0000250|UniProtKB:Q9FXT4}; AltName: Full=Alpha-D-galactoside galactohydrolase 1 {ECO:0000305}; AltName: Full=Melibiase 1 {ECO:0000305}; Flags: Precursor;	RecName: Full=Alpha-galactosidase {ECO:0000256|RuleBase:RU361168}; EC=3.2.1.22 {ECO:0000256|RuleBase:RU361168}; AltName: Full=Melibiase {ECO:0000256|RuleBase:RU361168};	Alpha-D-galactosidase (melibiase)	GO:0048046,apoplast; GO:0005618,cell wall; GO:0009505,plant-type cell wall; GO:0052692,raffinose alpha-galactosidase activity; GO:0005975,carbohydrate metabolic process; GO:0071555,cell wall organization	PF16499.5:Alpha galactosidase A
gene-LOC100280981	23.02	18.9	11.48	154.94	68.88	283.67	3.09773	5.05237e-10	8.26649e-08	up	NC_050105.1	22620573	22621600	-	GRMZM2G075283	protein_coding	K05387 glutamate receptor, ionotropic, plant | (RefSeq) LOW QUALITY PROTEIN: glutamate receptor 2.3-like (A)	--	pathogenesis-related protein 10 [Zea mays]	RecName: Full=Pathogenesis-related protein 1; Short=AOPR1;	SubName: Full=Pathogenesis-related protein 10 {ECO:0000313|EMBL:ACG27159.1}; SubName: Full=Pathogenesis-related protein STH-21 {ECO:0000313|EMBL:AQK40151.1};	--	GO:0005737,cytoplasm; GO:0006952,defense response; GO:0009607,response to biotic stimulus	PF00407.19:Pathogenesis-related protein Bet v I family
gene-LOC100280983	3.34	2.63	1.5	10.12	10.55	17.41	2.21648	6.82257e-08	6.19527e-06	up	NC_050101.1	171493528	171494780	+	GRMZM2G004795	protein_coding	K15172 transcription elongation factor SPT5 | (RefSeq) hypothetical protein (A)	--	CCCH transcription factor [Zea mays]	RecName: Full=Zinc finger CCCH domain-containing protein 37; Short=OsC3H37;	SubName: Full=CCCH transcription factor {ECO:0000313|EMBL:ACG25720.1};	CCCH-type Zn-finger protein	GO:0003677,DNA binding; GO:0046872,metal ion binding	--
gene-LOC100280998	4.87	5	3.89	0.35	0.71	0.75	-3.05259	3.51363e-08	3.40968e-06	down	NC_050103.1	72583416	72584791	+	GRMZM2G158117,MYBR87	protein_coding	K15397 3-ketoacyl-CoA synthase [EC:2.3.1.199] | (RefSeq) 3-ketoacyl-CoA synthase 17-like (A)	ko00062: Fatty acid elongation; ko04626: Plant-pathogen interaction	SANT/MYB protein [Zea mays]	RecName: Full=Protein RADIALIS-like 3; Short=AtRL3; Short=Protein RAD-like 3;	SubName: Full=MYB-related transcription factor {ECO:0000313|EMBL:AIB05392.1}; SubName: Full=Putative homeodomain-like transcription factor superfamily protein {ECO:0000313|EMBL:AQK92234.1}; SubName: Full=SANT/MYB protein {ECO:0000313|EMBL:ACG27299.1};	Zuotin and related molecular chaperones (DnaJ superfamily), contains DNA-binding domains	GO:0005634,nucleus; GO:0003677,DNA binding; GO:0003700,DNA-binding transcription factor activity; GO:0006351,transcription, DNA-templated	PF00249.31:Myb-like DNA-binding domain
gene-LOC100280999	6.39	5.54	9.68	35.12	25.26	50.74	2.22839	3.42592e-10	5.95137e-08	up	NC_050100.1	182466435	182467300	+	GRMZM2G122276	protein_coding	--	--	Glycine-rich cell wall structural protein [Zea mays]	RecName: Full=Glycine-rich protein; Flags: Precursor;	SubName: Full=Glycine-rich cell wall structural protein {ECO:0000313|EMBL:AQK72161.1};	--	GO:0005618,cell wall; GO:0005576,extracellular region; GO:0071555,cell wall organization; GO:0006952,defense response; GO:0009607,response to biotic stimulus	PF07172.11:Glycine rich protein family
gene-LOC100281002	48.04	126.83	98.82	54.64	30.57	42.7	-1.28078	0.00260986	0.0373395	down	NC_050096.1	204859255	204860023	+	GRMZM2G457309,pco108588	protein_coding	--	--	uncharacterized protein LOC100281002 precursor [Zea mays]	--	SubName: Full=Mucin-2 {ECO:0000313|EMBL:ACG27314.1, ECO:0000313|EnsemblPlants:Zm00001d031822_P001};	--	--	--
gene-LOC100281016	1.88	3.74	2.36	9.17	15.27	13.02	2.08335	4.06113e-06	0.000210864	up	NC_050097.1	228695522	228696715	+	GRMZM2G154735,si603006c09	protein_coding	K17279 receptor expression-enhancing protein 5/6 | (RefSeq) si603006c09; uncharacterized protein LOC100281016 (A)	--	uncharacterized protein LOC100281016 [Zea mays]	RecName: Full=Protein HVA22;	RecName: Full=HVA22-like protein {ECO:0000256|RuleBase:RU362006};	Protein involved in membrane traffic (YOP1/TB2/DP1/HVA22 family)	GO:0005783,endoplasmic reticulum; GO:0005794,Golgi apparatus; GO:0016021,integral component of membrane; GO:0009737,response to abscisic acid; GO:0006950,response to stress	PF03134.19:TB2/DP1, HVA22 family
gene-LOC100281022	6.81	13.22	3.96	39.36	47.82	37.1	2.2054	5.61116e-06	0.0002785	up	NC_050098.1	204267657	204269415	-	GRMZM2G039246	protein_coding	K14490 histidine-containing phosphotransfer peotein | (RefSeq) histidine-containing phosphotransfer protein 4 (A)	ko04075: Plant hormone signal transduction	histidine-containing phosphotransfer protein 4 [Zea mays]	RecName: Full=Pseudo histidine-containing phosphotransfer protein 5 {ECO:0000303|PubMed:17284581}; AltName: Full=OsHpt5 {ECO:0000303|PubMed:16891544};	SubName: Full=Histidine-containing phosphotransfer protein 4 {ECO:0000313|EMBL:ACG27429.1};	Two-component phosphorelay intermediate involved in MAP kinase cascade regulation	GO:0005737,cytoplasm; GO:0005634,nucleus; GO:0009927,histidine phosphotransfer kinase activity; GO:0043424,protein histidine kinase binding; GO:0009736,cytokinin-activated signaling pathway; GO:0000160,phosphorelay signal transduction system; GO:0016310,phosphorylation	PF01627.23:Hpt domain
gene-LOC100281026	84.97	139.53	167.41	69.76	72.95	61.43	-1.08471	0.000752738	0.014648	down	NC_050099.1	24236836	24237781	+	GRMZM2G122324	protein_coding	K21776 protein lin-54 | (RefSeq) Lin-54-like protein (A)	--	acyl carrier protein 2 [Zea mays]	RecName: Full=Acyl carrier protein 1, chloroplastic; Short=ACP 1; Flags: Precursor;	RecName: Full=Acyl carrier protein {ECO:0000256|RuleBase:RU000722};	Acyl carrier protein/NADH-ubiquinone oxidoreductase, NDUFAB1/SDAP subunit	GO:0009507,chloroplast; GO:0031177,phosphopantetheine binding; GO:0006633,fatty acid biosynthetic process	PF00550.25:Phosphopantetheine attachment site
gene-LOC100281036	41.64	50.73	48.88	21.18	24.78	17.97	-1.27908	3.22076e-07	2.39152e-05	down	NC_050097.1	115958289	115966430	+	GRMZM2G158147	protein_coding	K13811 3'-phosphoadenosine 5'-phosphosulfate synthase [EC:2.7.7.4 2.7.1.25] | (RefSeq) bifunctional 3-phosphoadenosine 5-phosphosulfate synthetase 2 (A)	ko00230: Purine metabolism; ko00261: Monobactam biosynthesis; ko00450: Selenocompound metabolism; ko00920: Sulfur metabolism	bifunctional 3-phosphoadenosine 5-phosphosulfate synthetase 2 [Zea mays]	RecName: Full=ATP sulfurylase 2; EC=2.7.7.4; Flags: Precursor;	SubName: Full=Bifunctional 3-phosphoadenosine 5-phosphosulfate synthetase 2 {ECO:0000313|EMBL:ACG27478.1};	ATP sulfurylase (sulfate adenylyltransferase)	GO:0009507,chloroplast; GO:0009570,chloroplast stroma; GO:0005829,cytosol; GO:0004020,adenylylsulfate kinase activity; GO:0005524,ATP binding; GO:0004781,sulfate adenylyltransferase (ATP) activity; GO:0009970,cellular response to sulfate starvation; GO:0070814,hydrogen sulfide biosynthetic process; GO:0000103,sulfate assimilation	PF01747.17:ATP-sulfurylase
gene-LOC100281043	0.92	1.19	0.66	3.58	3.4	2.17	1.57515	0.000152114	0.00413776	up	NC_050096.1	29812347	29815154	+	GRMZM2G135877	protein_coding	K03327 multidrug resistance protein, MATE family | (RefSeq) protein DETOXIFICATION 48 (A)	--	antiporter/ drug transporter/ transporter isoform X1 [Zea mays]	RecName: Full=Protein DETOXIFICATION 48 {ECO:0000303|PubMed:11739388}; Short=AtDTX48 {ECO:0000303|PubMed:11739388}; AltName: Full=Multidrug and toxic compound extrusion protein 48 {ECO:0000305}; Short=MATE protein 48 {ECO:0000305}; AltName: Full=Protein ABNORMAL SHOOT 4 {ECO:0000303|PubMed:26160579}; AltName: Full=Protein BUSH-AND-CHLOROTIC-DWARF 1 {ECO:0000303|PubMed:22150160}; Short=Protein BCD…	RecName: Full=Protein DETOXIFICATION {ECO:0000256|RuleBase:RU004914}; AltName: Full=Multidrug and toxic compound extrusion protein {ECO:0000256|RuleBase:RU004914};	Uncharacterized membrane protein, predicted efflux pump	GO:0005794,Golgi apparatus; GO:0000139,Golgi membrane; GO:0017119,Golgi transport complex; GO:0016021,integral component of membrane; GO:0005770,late endosome; GO:0031902,late endosome membrane; GO:0043226,organelle; GO:0015297,antiporter activity; GO:0015238,drug transmembrane transporter activity; GO:0005381,iron ion transmembrane transporter activity; GO:0006855,drug transmembrane transport; G…	PF01554.18:MatE
gene-LOC100281047	0.76	1.77	0.89	3.38	3.72	5.17	1.67139	0.000234071	0.00583457	up	NC_050096.1	170700238	170707124	+	GRMZM2G038893	protein_coding	K05391 cyclic nucleotide gated channel, plant | (RefSeq) cyclic nucleotide-gated ion channel 1-like (A)	ko04626: Plant-pathogen interaction	WAK-like kinase isoform X1 [Zea mays]	RecName: Full=Wall-associated receptor kinase-like 14; EC=2.7.11.-; Flags: Precursor;	SubName: Full=WAK-like kinase {ECO:0000313|EMBL:ONM01778.1};	Serine/threonine protein kinase	GO:0016021,integral component of membrane; GO:0005886,plasma membrane; GO:0005524,ATP binding; GO:0004674,protein serine/threonine kinase activity; GO:0007166,cell surface receptor signaling pathway	PF07714.17:Protein tyrosine kinase
gene-LOC100281049	0.12	0.08	0.18	0.75	1.55	1.24	3.10532	3.55137e-06	0.000188216	up	NC_050105.1	123437510	123439809	-	GRMZM5G858456	protein_coding	K13681 xyloglucan fucosyltransferase [EC:2.4.1.-] | (RefSeq) fucosyltransferase 7 (A)	--	Fucosyltransferase 7 [Zea mays]	RecName: Full=Galactoside 2-alpha-L-fucosyltransferase; EC=2.4.1.-; AltName: Full=Xyloglucan alpha-(1,2)-fucosyltransferase; Short=AtFUT1;	SubName: Full=Fucosyltransferase 7 {ECO:0000313|EMBL:AQK43945.1};	--	GO:0005794,Golgi apparatus; GO:0032580,Golgi cisterna membrane; GO:0016021,integral component of membrane; GO:0008417,fucosyltransferase activity; GO:0008107,galactoside 2-alpha-L-fucosyltransferase activity; GO:0042803,protein homodimerization activity; GO:0042546,cell wall biogenesis; GO:0071555,cell wall organization; GO:0009969,xyloglucan biosynthetic process	PF03254.13:Xyloglucan fucosyltransferase
gene-LOC100281051	10.02	17.4	17.99	6.98	6.59	8.6	-1.18675	0.000416841	0.00915142	down	NC_050100.1	71113757	71115493	-	GRMZM2G020320	protein_coding	K13508 glycerol-3-phosphate acyltransferase [EC:2.3.1.15 2.3.1.198] | (RefSeq) glycerol-3-phosphate acyltransferase 8 (A)	ko00561: Glycerolipid metabolism; ko00564: Glycerophospholipid metabolism	glycerol-3-phosphate acyltransferase 8 [Zea mays]	RecName: Full=Glycerol-3-phosphate 2-O-acyltransferase 6; Short=AtGPAT6; EC=2.3.1.198; AltName: Full=Glycerol-3-phosphate acyltransferase 6;	SubName: Full=Glycerol-3-phosphate acyltransferase 8 {ECO:0000313|EMBL:ACG27543.1};	--	GO:0016021,integral component of membrane; GO:0016020,membrane; GO:0090447,glycerol-3-phosphate 2-O-acyltransferase activity; GO:0016791,phosphatase activity; GO:0102419,sn-2-glycerol-3-phosphate omega-OH-C22:0-CoA acyl transferase activity; GO:0010143,cutin biosynthetic process; GO:0009908,flower development; GO:0008654,phospholipid biosynthetic process	PF12710.7:haloacid dehalogenase-like hydrolase
gene-LOC100281061	4.47	8.26	9.51	16.17	17.08	18.72	1.07687	0.00291942	0.040492	up	NC_050105.1	133003862	133006707	+	GRMZM2G018760	protein_coding	K16904 dCTP diphosphatase [EC:3.6.1.12] | (RefSeq) dCTP pyrophosphatase 1 (A)	ko00240: Pyrimidine metabolism	MazG nucleotide pyrophosphohydrolase domain protein [Zea mays]	--	SubName: Full=MazG nucleotide pyrophosphohydrolase domain protein {ECO:0000313|EMBL:AQK44893.1};	--	GO:0046872,metal ion binding; GO:0047429,nucleoside-triphosphate diphosphatase activity; GO:0009143,nucleoside triphosphate catabolic process	PF12643.7:MazG-like family
gene-LOC100281069	2.28	2.76	1.15	8.02	12.85	15.33	2.40793	2.88867e-07	2.16204e-05	up	NC_050096.1	144254766	144258705	-	GRMZM2G159587	protein_coding	K15919 hydroxypyruvate reductase 2 | (RefSeq) glyoxylate reductase (A)	ko00260: Glycine, serine and threonine metabolism; ko00630: Glyoxylate and dicarboxylate metabolism; ko01200: Carbon metabolism	Glyoxylate reductase [Zea mays]	RecName: Full=Hydroxyphenylpyruvate reductase; Short=HPPR; EC=1.1.1.237;	SubName: Full=Glyoxylate reductase {ECO:0000313|EMBL:ONM01082.1};	Glyoxylate/hydroxypyruvate reductase (D-isomer-specific 2-hydroxy acid dehydrogenase superfamily)	GO:0047995,hydroxyphenylpyruvate reductase activity; GO:0051287,NAD binding; GO:0102742,R(+)-3,4-dihydroxyphenyllactate:NADP+ oxidoreductase activity; GO:0055114,oxidation-reduction process	PF02826.19:D-isomer specific 2-hydroxyacid dehydrogenase, NAD binding domain
gene-LOC100281070	15.1	10.51	7.46	25.49	26.36	22.62	1.04862	0.000481606	0.0102817	up	NC_050099.1	4116845	4118488	-	GRMZM2G085854	protein_coding	K08237 hydroquinone glucosyltransferase [EC:2.4.1.218] | (RefSeq) hydroquinone glucosyltransferase (A)	--	hydroquinone glucosyltransferase [Zea mays]	RecName: Full=UDP-glycosyltransferase 72B3; EC=2.4.1.-;	RecName: Full=Glycosyltransferase {ECO:0000256|RuleBase:RU362057}; EC=2.4.1.- {ECO:0000256|RuleBase:RU362057};	UDP-glucuronosyl and UDP-glucosyl transferase	GO:0005783,endoplasmic reticulum; GO:0080043,quercetin 3-O-glucosyltransferase activity; GO:0080044,quercetin 7-O-glucosyltransferase activity; GO:0008152,metabolic process	PF00201.18:UDP-glucoronosyl and UDP-glucosyl transferase
gene-LOC100281076	2.99	8.63	3.08	26.5	119.87	92.72	3.872	2.83728e-09	3.73115e-07	up	NC_050100.1	192900137	192901740	+	GRMZM2G170017,umc2600	protein_coding	K15095 (+)-neomenthol dehydrogenase [EC:1.1.1.208] | (RefSeq) umc2600; uncharacterized protein LOC100281076 (A)	ko00902: Monoterpenoid biosynthesis	uncharacterized protein LOC100281076 [Zea mays]	RecName: Full=Salutaridine reductase {ECO:0000312|EMBL:ABO93462.1}; EC=1.1.1.248;	SubName: Full=(+)-neomenthol dehydrogenase {ECO:0000313|EMBL:AQK73040.1}; SubName: Full=Carbonyl reductase 1 {ECO:0000313|EMBL:ACG27634.1};	Dehydrogenases with different specificities (related to short-chain alcohol dehydrogenases)	GO:0047037,salutaridine reductase (NADPH) activity; GO:0009820,alkaloid metabolic process	PF00106.25:short chain dehydrogenase
gene-LOC100281087	18.8	43.85	12.85	82	135.69	118.29	1.98657	0.000107731	0.00310951	up	NC_050100.1	198232995	198234436	-	GRMZM2G147014	protein_coding	--	--	unknown [Zea mays]	RecName: Full=Dehydrin COR410; AltName: Full=Cold-induced COR410 protein;	SubName: Full=Dehydrin COR410 {ECO:0000313|EMBL:AQK73412.1};	--	GO:0006950,response to stress; GO:0009415,response to water	PF00257.19:Dehydrin
gene-LOC100281089	12.71	11.59	11.3	42.62	38.36	57.21	1.8212	1.21113e-16	8.31306e-14	up	NC_050104.1	142046900	142050444	-	GRMZM2G152417,IDP708	protein_coding	K01913 acetate---CoA ligase [EC:6.2.1.1] | (RefSeq) IDP708; uncharacterized protein LOC100281089 (A)	ko00010: Glycolysis / Gluconeogenesis; ko00620: Pyruvate metabolism; ko00630: Glyoxylate and dicarboxylate metabolism; ko00650: Butanoate metabolism; ko01200: Carbon metabolism	uncharacterized protein LOC100281089 [Zea mays]	RecName: Full=Acetate/butyrate--CoA ligase AAE7, peroxisomal; EC=6.2.1.1; EC=6.2.1.2; AltName: Full=AMP-binding protein 7; Short=AtAMPBP7; AltName: Full=Acetyl-CoA synthetase; AltName: Full=Acyl-activating enzyme 7; AltName: Full=Butyryl-CoA synthetase; AltName: Full=Protein ACETATE NON-UTILIZING 1;	SubName: Full=AMP-binding protein {ECO:0000313|EMBL:ACG27660.1}; SubName: Full=Acetate/butyrate--CoA ligase AAE7 peroxisomal {ECO:0000313|EMBL:AQL07220.1};	Acyl-CoA synthetase	GO:0005777,peroxisome; GO:0003987,acetate-CoA ligase activity; GO:0047760,butyrate-CoA ligase activity; GO:0006083,acetate metabolic process; GO:0019605,butyrate metabolic process; GO:0006097,glyoxylate cycle	PF00501.28:AMP-binding enzyme
gene-LOC100281099	8.03	24.12	22.03	6.59	3.51	6.56	-1.88335	0.000273632	0.00660425	down	NC_050096.1	294000738	294001666	+	GRMZM2G065640	protein_coding	--	--	lipid binding protein precursor [Zea mays]	RecName: Full=Non-specific lipid transfer protein GPI-anchored 2; Short=AtLTPG-2; Short=Protein LTP-GPI-ANCHORED 2; AltName: Full=Xylogen-like protein 5; Short=AtXYP5; Flags: Precursor;	SubName: Full=Lipid binding protein {ECO:0000313|EMBL:ACG27704.1};	--	GO:0031225,anchored component of membrane; GO:0046658,anchored component of plasma membrane; GO:0005886,plasma membrane; GO:0008289,lipid binding; GO:0042335,cuticle development; GO:0006869,lipid transport	PF14368.6:Probable lipid transfer
gene-LOC100281106	38.43	44.83	74.12	25.77	21.45	24.47	-1.27188	1.87181e-05	0.000771252	down	NC_050101.1	71750622	71752521	+	GRMZM2G444845	protein_coding	--	--	protein binding protein [Zea mays]	RecName: Full=BAG family molecular chaperone regulator 3; AltName: Full=Bcl-2-associated athanogene 3;	SubName: Full=BAG family molecular chaperone regulator 1 {ECO:0000313|EMBL:AQK80106.1};	BCL2-associated athanogene-like proteins and related BAG family chaperone regulators	GO:0051087,chaperone binding	PF02179.16:BAG domain
gene-LOC100281109	47.45	91.31	54.5	11.93	33.95	24.49	-1.59316	0.00110842	0.0196183	down	NC_050098.1	164082474	164083673	+	GRMZM2G080487	protein_coding	--	--	loricrin [Zea mays]	--	SubName: Full=Uncharacterized protein {ECO:0000313|EMBL:ACF86740.1, ECO:0000313|EnsemblPlants:Zm00001d042371_P001};	--	--	--
gene-LOC100281114	3.17	4.84	3.56	7.38	10.84	11.7	1.22684	0.00113132	0.0199359	up	NC_050104.1	110752919	110754016	-	GRMZM2G085218	protein_coding	K12135 zinc finger protein CONSTANS | (RefSeq) zinc finger protein CONSTANS (A)	ko04712: Circadian rhythm - plant	B-box zinc finger family protein [Zea mays]	RecName: Full=B-box zinc finger protein 32 {ECO:0000303|PubMed:19920209}; AltName: Full=EIP6, EMF1-INTERACTING PROTEIN 6;	SubName: Full=B-box zinc finger family protein {ECO:0000313|EMBL:ACG27753.1};	--	GO:0005737,cytoplasm; GO:0005634,nucleus; GO:0003700,DNA-binding transcription factor activity; GO:0008270,zinc ion binding; GO:0009785,blue light signaling pathway; GO:0045892,negative regulation of transcription, DNA-templated; GO:0009640,photomorphogenesis; GO:0010017,red or far-red light signaling pathway; GO:0009909,regulation of flower development; GO:0006355,regulation of transcription, DN…	PF00643.24:B-box zinc finger
gene-LOC100281131	19.17	51.04	42.89	14.11	8.3	13.57	-1.832	3.58814e-05	0.00128798	down	NC_050102.1	5026783	5027669	+	gpm680	protein_coding	--	--	uncharacterized protein LOC100281131 precursor [Zea mays]	--	SubName: Full=Verprolin {ECO:0000313|EMBL:ACG27810.1};	--	--	--
gene-LOC100281141	0.14	0.68	0	4.91	18.26	10.2	5.16892	0.000933894	0.0173476	up	NC_050100.1	32093749	32096164	-	GRMZM2G025833	protein_coding	K01177 beta-amylase [EC:3.2.1.2] | (RefSeq) beta-amylase (A)	ko00500: Starch and sucrose metabolism	beta-amylase [Zea mays]	RecName: Full=Beta-amylase 1, chloroplastic {ECO:0000305}; Short=OsBamy1 {ECO:0000303|PubMed:21512221}; EC=3.2.1.2 {ECO:0000269|PubMed:21512221}; AltName: Full=4-alpha-D-glucan maltohydrolase {ECO:0000305}; Flags: Precursor;	RecName: Full=Beta-amylase {ECO:0000256|RuleBase:RU000509}; EC=3.2.1.2 {ECO:0000256|RuleBase:RU000509};	--	GO:0009507,chloroplast; GO:0102229,amylopectin maltohydrolase activity; GO:0016161,beta-amylase activity; GO:0000272,polysaccharide catabolic process	PF01373.17:Glycosyl hydrolase family 14
gene-LOC100281147	0.7	1.05	0.85	2.93	6.66	5.11	2.36682	3.27683e-06	0.000175317	up	NC_050096.1	165959991	165961210	+	--	protein_coding	--	--	zinc-finger protein 1 [Zea mays]	RecName: Full=Zinc finger protein 1; AltName: Full=WZF1;	SubName: Full=Zinc finger protein AZF2 {ECO:0000313|EMBL:ONM01610.1};	FOG: Zn-finger	GO:0005634,nucleus; GO:0003677,DNA binding; GO:0046872,metal ion binding; GO:0006355,regulation of transcription, DNA-templated; GO:0006351,transcription, DNA-templated	PF13912.6:C2H2-type zinc finger
gene-LOC100281170	1.77	3.14	0.76	0.19	0	0.15	-4.24956	8.66494e-06	0.000401067	down	NC_050103.1	136028095	136030051	-	GRMZM2G092804	protein_coding	--	--	loricrin isoform X1 [Zea mays]	--	SubName: Full=Loricrin {ECO:0000313|EnsemblPlants:Zm00001d011003_P001};	--	--	--
gene-LOC100281174	123.38	102.97	197.67	87.71	61.12	78.83	-1.02964	0.000263737	0.00640387	down	NC_050101.1	176007512	176008599	+	GRMZM2G021794	protein_coding	--	--	fasciclin-like arabinogalactan protein 7 precursor [Zea mays]	RecName: Full=Fasciclin-like arabinogalactan protein 6; Flags: Precursor;	SubName: Full=Fasciclin-like arabinogalactan protein 7 {ECO:0000313|EMBL:ACG27936.1};	--	GO:0031225,anchored component of membrane; GO:0005886,plasma membrane	PF02469.22:Fasciclin domain
gene-LOC100281195	0.28	1.86	0.16	9.17	37.63	15.7	4.58404	2.4077e-07	1.86015e-05	up	NC_050101.1	147313152	147328963	-	GRMZM2G045720	protein_coding	K03265 peptide chain release factor subunit 1 | (RefSeq) eukaryotic peptide chain release factor subunit 1-1 (A)	ko03015: mRNA surveillance pathway	eukaryotic peptide chain release factor subunit 1-1 isoform X1 [Zea mays]	RecName: Full=Eukaryotic peptide chain release factor subunit 1-3; Short=Eukaryotic release factor 1-3; Short=eRF1-3; AltName: Full=Omnipotent suppressor protein 1 homolog 3; Short=SUP1 homolog 3;	SubName: Full=Eukaryotic peptide chain release factor subunit 1-1 {ECO:0000313|EMBL:AQK85053.1};	Peptide chain release factor 1 (eRF1)	GO:0005737,cytoplasm; GO:0003747,translation release factor activity; GO:0040008,regulation of growth; GO:0006415,translational termination	PF03464.15:eRF1 domain 2
gene-LOC100281204	50.43	89.82	80.26	23.56	29.98	28.83	-1.56749	1.66061e-06	9.79722e-05	down	NC_050102.1	137427575	137429554	-	GRMZM2G174799,pco143640b	protein_coding	--	--	uncharacterized LOC100281204 precursor [Zea mays]	RecName: Full=Fasciclin-like arabinogalactan protein 7; Flags: Precursor;	SubName: Full=Fasciclin-like arabinogalactan protein 7 {ECO:0000313|EMBL:ONM55792.1};	--	GO:0031225,anchored component of membrane; GO:0046658,anchored component of plasma membrane; GO:0016020,membrane; GO:0005886,plasma membrane	PF02469.22:Fasciclin domain
gene-LOC100281214	0.1	0.26	0	8.79	7.38	12.65	6.12608	1.09494e-18	1.14125e-15	up	NC_050103.1	173087382	173088379	-	GRMZM2G341159	protein_coding	K19040 E3 ubiquitin-protein ligase ATL10/75/76/77/78 [EC:2.3.2.27] | (RefSeq) RING-H2 finger protein ATL3C (A)	--	RING-H2 finger protein ATL3C [Zea mays]	RecName: Full=E3 ubiquitin-protein ligase ATL76; EC=2.3.2.27 {ECO:0000269|PubMed:15644464}; AltName: Full=RING-H2 finger protein ATL76; AltName: Full=RING-type E3 ubiquitin transferase ATL76 {ECO:0000305};	SubName: Full=Putative RING zinc finger domain superfamily protein {ECO:0000313|EMBL:AQK99261.1}; SubName: Full=RING-H2 finger protein ATL3C {ECO:0000313|EMBL:ACG28058.1};	FOG: Predicted E3 ubiquitin ligase	GO:0016021,integral component of membrane; GO:0046872,metal ion binding; GO:0061630,ubiquitin protein ligase activity; GO:0004842,ubiquitin-protein transferase activity; GO:0043161,proteasome-mediated ubiquitin-dependent protein catabolic process; GO:0016567,protein ubiquitination	PF13639.6:Ring finger domain
gene-LOC100281226	7.72	3.43	8.12	2.39	1.11	2.07	-1.91405	0.000100496	0.00297076	down	NC_050103.1	100889483	100890208	+	--	protein_coding	K02639 ferredoxin | (RefSeq) ferredoxin-6 (A)	ko00195: Photosynthesis	putative ferredoxin-4 chloroplastic [Zea mays]	RecName: Full=Ferredoxin-6, chloroplastic; AltName: Full=Ferredoxin VI; Short=Fd VI; Flags: Precursor;	RecName: Full=Ferredoxin {ECO:0000256|RuleBase:RU364001};	--	GO:0009507,chloroplast; GO:0051537,2 iron, 2 sulfur cluster binding; GO:0009055,electron transfer activity; GO:0046872,metal ion binding	PF00111.27:2Fe-2S iron-sulfur cluster binding domain
gene-LOC100281245	4.05	7.55	3.56	2.44	2.55	1.72	-1.34076	0.00325264	0.0435056	down	NC_050097.1	225180681	225182723	+	GRMZM2G129209	protein_coding	K10257 acyl-lipid omega-3 desaturase [EC:1.14.19.25 1.14.19.35 1.14.19.36] | (RefSeq) omega-3 fatty acid desaturase (A)	--	Omega-3 fatty acid desaturase [Zea mays]	RecName: Full=Temperature-sensitive sn-2 acyl-lipid omega-3 desaturase (ferredoxin), chloroplastic {ECO:0000303|PubMed:12232435}; EC=1.14.19.35 {ECO:0000303|PubMed:12232435}; AltName: Full=Temperature-sensitive omega-3 fatty acid desaturase 8, chloroplastic {ECO:0000303|PubMed:7846164}; Flags: Precursor;	SubName: Full=Omega-3 fatty acid desaturase {ECO:0000313|EMBL:ONM26384.1};	--	GO:0009507,chloroplast; GO:0009941,chloroplast envelope; GO:0031969,chloroplast membrane; GO:0016021,integral component of membrane; GO:0042389,omega-3 fatty acid desaturase activity; GO:0016717,oxidoreductase activity, acting on paired donors, with oxidation of a pair of donors resulting in the reduction of molecular oxygen to two molecules of water; GO:0006633,fatty acid biosynthetic process; G…	PF00487.24:Fatty acid desaturase
gene-LOC100281255	3.85	4.01	2.11	11.97	19.25	12.9	2.01824	1.63541e-07	1.31873e-05	up	NC_050096.1	29507789	29511053	-	GRMZM2G153536	protein_coding	K00826 branched-chain amino acid aminotransferase [EC:2.6.1.42] | (RefSeq) branched-chain-amino-acid aminotransferase (A)	ko00270: Cysteine and methionine metabolism; ko00280: Valine, leucine and isoleucine degradation; ko00290: Valine, leucine and isoleucine biosynthesis; ko00770: Pantothenate and CoA biosynthesis; ko00966: Glucosinolate biosynthesis; ko01210: 2-Oxocarboxylic acid metabolism; ko01230: Biosynthesis of amino acids	branched-chain-amino-acid aminotransferase isoform X2 [Zea mays]	RecName: Full=Branched-chain-amino-acid aminotransferase 3, chloroplastic {ECO:0000303|PubMed:12068099}; Short=Atbcat-3; EC=2.6.1.42; EC=2.6.1.88; Flags: Precursor;	RecName: Full=Branched-chain-amino-acid aminotransferase {ECO:0000256|RuleBase:RU004517}; EC=2.6.1.42 {ECO:0000256|RuleBase:RU004517};	Branched chain aminotransferase BCAT1, pyridoxal phosphate enzymes type IV superfamily	GO:0009507,chloroplast; GO:0009570,chloroplast stroma; GO:0052656,L-isoleucine transaminase activity; GO:0052654,L-leucine transaminase activity; GO:0052655,L-valine transaminase activity; GO:0009097,isoleucine biosynthetic process; GO:0009098,leucine biosynthetic process; GO:0009099,valine biosynthetic process	PF01063.19:Amino-transferase class IV
gene-LOC100281266	0.28	1.06	0.32	2.77	2.5	3.45	2.19023	0.0018537	0.0289334	up	NC_050103.1	127997138	127998026	-	GRMZM2G093404,GRMZM2G093418	protein_coding	--	--	harpin-induced protein [Zea mays]	--	SubName: Full=Harpin-induced protein {ECO:0000313|EMBL:ACG28272.1};	--	GO:0016021,integral component of membrane	PF03168.13:Late embryogenesis abundant protein
gene-LOC100281272	6.02	5.63	9.57	3.83	2.56	4.29	-1.12915	0.00130584	0.0221245	down	NC_050105.1	134675300	134676692	-	GRMZM2G046952	protein_coding	--	--	FIP1 [Zea mays]	RecName: Full=Putative GEM-like protein 8;	SubName: Full=FIP1 {ECO:0000313|EMBL:ACG28293.1};	--	--	PF02893.20:GRAM domain
gene-LOC100281284	2.4	3.67	1.05	8.96	8.13	5.79	1.51803	0.00312331	0.0423787	up	NC_050098.1	180787466	180789042	-	GRMZM2G135722	protein_coding	K18823 soyasaponin III rhamnosyltransferase [EC:2.4.1.273] | (RefSeq) soyasaponin III rhamnosyltransferase (A)	--	anthocyanidin 3-O-glucosyltransferase [Zea mays]	RecName: Full=Putative UDP-rhamnose:rhamnosyltransferase 1; Short=FaRT1 {ECO:0000303|PubMed:16443693}; EC=2.4.1.- {ECO:0000250|UniProtKB:Q940V3}; AltName: Full=Glycosyltransferase 4; Short=FaGT4 {ECO:0000312|EMBL:AAU09445.1};	SubName: Full=Anthocyanidin 3-O-glucosyltransferase {ECO:0000313|EMBL:ONM36203.1};	UDP-glucuronosyl and UDP-glucosyl transferase	GO:0016021,integral component of membrane; GO:0016758,transferase activity, transferring hexosyl groups; GO:0008152,metabolic process	PF00201.18:UDP-glucoronosyl and UDP-glucosyl transferase
gene-LOC100281303	21.81	24.97	10.08	62.59	93.13	80.13	1.91473	2.31209e-06	0.000130394	up	NC_050099.1	243100226	243101956	+	gpm113b,GRMZM2G304712	protein_coding	K23279 gallate 1-beta-glucosyltransferase [EC:2.4.1.136] | (RefSeq) GT1; limonoid UDP-glucosyltransferase (A)	--	uncharacterized protein LOC100281303 [Zea mays]	RecName: Full=Gallate 1-beta-glucosyltransferase {ECO:0000303|PubMed:24412325}; EC=2.4.1.136 {ECO:0000269|PubMed:24412325}; AltName: Full=UDP-glucose:gallate glucosyltransferase {ECO:0000303|PubMed:24412325}; AltName: Full=Vanillate 1-beta-glucosyltransferase {ECO:0000305};	RecName: Full=Glycosyltransferase {ECO:0000256|RuleBase:RU362057}; EC=2.4.1.- {ECO:0000256|RuleBase:RU362057};	UDP-glucuronosyl and UDP-glucosyl transferase	GO:0047913,gallate 1-beta-glucosyltransferase activity; GO:0008152,metabolic process	PF00201.18:UDP-glucoronosyl and UDP-glucosyl transferase
gene-LOC100281319	3.57	6.46	3.55	20.74	9.5	36.35	2.11253	6.30758e-05	0.00202109	up	NC_050097.1	148461825	148463221	+	BX14,GRMZM2G127418,TIDP3344	protein_coding	K22588 acetylserotonin O-methyltransferase, plant [EC:2.1.1.4] | (RefSeq) O-methyltransferase ZRP4 (A)	ko00380: Tryptophan metabolism	uncharacterized protein LOC100281319 [Zea mays]	RecName: Full=5-pentadecatrienyl resorcinol O-methyltransferase; EC=2.1.1.n7; AltName: Full=O-methyltransferase 3; Short=SbOMT3;	SubName: Full=BX14 {ECO:0000313|EMBL:APY20201.1};	Hydroxyindole-O-methyltransferase and related SAM-dependent methyltransferases	GO:0008171,O-methyltransferase activity; GO:0046983,protein dimerization activity; GO:0008757,S-adenosylmethionine-dependent methyltransferase activity; GO:0019438,aromatic compound biosynthetic process; GO:0032259,methylation	PF00891.18:O-methyltransferase domain
gene-LOC100281339	47.68	78.59	16.17	261.19	359.49	242.84	2.43951	6.87111e-06	0.000329415	up	NC_050101.1	114595547	114598803	-	GRMZM2G064382,umc1796	protein_coding	K14709 solute carrier family 39 (zinc transporter), member 1/2/3 | (RefSeq) umc1796; uncharacterized protein LOC100281339 (A)	--	Zinc transporter 4 [Zea mays]	RecName: Full=Zinc transporter 10; AltName: Full=ZRT/IRT-like protein 10; Short=OsZIP10; Flags: Precursor;	SubName: Full=Zinc transporter 4 {ECO:0000313|EMBL:AQK82482.1};	Fe2+/Zn2+ regulated transporter	GO:0016021,integral component of membrane; GO:0005886,plasma membrane; GO:0005385,zinc ion transmembrane transporter activity; GO:0071577,zinc ion transmembrane transport	PF02535.22:ZIP Zinc transporter
gene-LOC100281345	1.34	1.04	3.21	6.32	5.39	4.37	1.40465	0.00324907	0.0435056	up	NC_050096.1	269162234	269164828	+	GRMZM2G063133	protein_coding	K20891 beta-glucuronosyltransferase [EC:2.4.1.-] | (RefSeq) BGGP Beta-1-3-galactosyl-O-glycosyl-glycoprotein (A)	--	BGGP Beta-1-3-galactosyl-O-glycosyl-glycoprotein [Zea mays]	RecName: Full=Beta-glucuronosyltransferase GlcAT14A {ECO:0000305}; EC=2.4.1.- {ECO:0000305}; AltName: Full=GT14 family glucuronic acid transferase 1 {ECO:0000305}; Short=AtGlcAT14A {ECO:0000303|PubMed:24128328};	SubName: Full=BGGP Beta-1-3-galactosyl-O-glycosyl-glycoprotein {ECO:0000313|EMBL:ACG28518.1};	Branching enzyme	GO:0005794,Golgi apparatus; GO:0000139,Golgi membrane; GO:0016021,integral component of membrane; GO:0008375,acetylglucosaminyltransferase activity; GO:0015020,glucuronosyltransferase activity; GO:0009826,unidimensional cell growth	PF02485.21:Core-2/I-Branching enzyme
gene-LOC100281411	28.81	37.77	48.06	20.87	14.77	24.28	-1.0852	0.00026282	0.00638712	down	NC_050100.1	70401282	70403379	+	GRMZM2G074896	protein_coding	K18207 protein O-mannose beta-1,4-N-acetylglucosaminyltransferase [EC:2.4.1.312] | (RefSeq) protein O-linked-mannose beta-1,4-N-acetylglucosaminyltransferase 2-like (A)	ko00515: Mannose type O-glycan biosynthesis	Glycosyltransferase [Zea mays]	--	SubName: Full=Glycosyltransferase {ECO:0000313|EMBL:AQK67734.1};	Uncharacterized conserved protein	GO:0016757,transferase activity, transferring glycosyl groups	PF04577.14:Protein of unknown function (DUF563)
gene-LOC100281437	1.19	2.06	0.6	3.06	10.15	8.52	2.357	0.000176457	0.00465287	up	NC_050101.1	12603085	12605884	+	GRMZM2G127328	protein_coding	K19476 vacuolar protein sorting-associated protein IST1 | (RefSeq) hypothetical protein (A)	ko04144: Endocytosis	LHT1 [Zea mays]	RecName: Full=Lysine histidine transporter 1;	SubName: Full=LHT1 {ECO:0000313|EMBL:ACG28821.1};	Amino acid transporters	GO:0016021,integral component of membrane; GO:0005886,plasma membrane; GO:0015171,amino acid transmembrane transporter activity; GO:0015293,symporter activity; GO:0043090,amino acid import; GO:0080167,response to karrikin	PF01490.18:Transmembrane amino acid transporter protein
gene-LOC100281444	11.52	21.09	8.44	5.43	7.71	5.2	-1.31896	0.00221713	0.033083	down	NC_050098.1	218632630	218644711	-	GRMZM2G150952	protein_coding	--	--	protein kinase domain containing protein isoform X1 [Zea mays]	RecName: Full=Probable plastid-lipid-associated protein 14, chloroplastic; Short=AtPap14; AltName: Full=Fibrillin-11; AltName: Full=OBP3-responsive protein 1; Flags: Precursor;	SubName: Full=Uncharacterized protein {ECO:0000313|EMBL:ACN28113.1};	Protein kinase PCTAIRE and related kinases	GO:0009507,chloroplast; GO:0005634,nucleus; GO:0005524,ATP binding; GO:0004693,cyclin-dependent protein serine/threonine kinase activity; GO:0006468,protein phosphorylation; GO:0010468,regulation of gene expression; GO:0007346,regulation of mitotic cell cycle	PF04755.12:PAP_fibrillin
gene-LOC100281445	4.17	6.45	5.51	3.3	2.5	2.83	-1.06096	0.000649616	0.0130466	down	NC_050096.1	300932003	300934302	-	GRMZM2G093210	protein_coding	K22133 oxalate---CoA ligase [EC:6.2.1.8] | (RefSeq) oxalate--CoA ligase (A)	ko00630: Glyoxylate and dicarboxylate metabolism	lectin-like receptor kinase 7 precursor [Zea mays]	RecName: Full=L-type lectin-domain containing receptor kinase IV.1; Short=Arabidopsis thaliana lectin-receptor kinase e; Short=AthlecRK-e; Short=LecRK-IV.1; EC=2.7.11.1; AltName: Full=Lectin Receptor Kinase 1; Flags: Precursor;	SubName: Full=Lectin-like receptor kinase 7 {ECO:0000313|EMBL:ONM10968.1};	--	GO:0016021,integral component of membrane; GO:0005886,plasma membrane; GO:0005524,ATP binding; GO:0030246,carbohydrate binding; GO:0004674,protein serine/threonine kinase activity; GO:0009751,response to salicylic acid	PF00139.19:Legume lectin domain
gene-LOC100281450	4.73	9.69	3.41	25.75	19.34	29.44	1.88073	4.19713e-05	0.00144959	up	NC_050096.1	146796690	146798221	+	GRMZM2G093020	protein_coding	--	--	light-inducible protein CPRF-2 [Zea mays]	RecName: Full=bZIP transcription factor 44 {ECO:0000305}; Short=AtbZIP44 {ECO:0000303|PubMed:11906833};	SubName: Full=Light-inducible protein CPRF-2 {ECO:0000313|EMBL:ACG28867.1};	--	GO:0005634,nucleus; GO:0003700,DNA-binding transcription factor activity; GO:0046982,protein heterodimerization activity; GO:0043565,sequence-specific DNA binding; GO:0044212,transcription regulatory region DNA binding; GO:0009845,seed germination; GO:0006351,transcription, DNA-templated	PF00170.21:bZIP transcription factor
gene-LOC100281468	10.6	11.32	10.95	22.08	27.75	25	1.05601	2.1514e-06	0.000122066	up	NC_050098.1	226455294	226460543	+	GRMZM2G134628,magi100654,PP2C2	protein_coding	K14497 protein phosphatase 2C [EC:3.1.3.16] | (RefSeq) magi100654; uncharacterized protein LOC100281468 (A)	ko04016: MAPK signaling pathway - plant; ko04075: Plant hormone signal transduction	orphans transcription factor, partial [Zea mays]	RecName: Full=Probable protein phosphatase 2C 6; Short=OsPP2C06; EC=3.1.3.16;	SubName: Full=Orphans transcription factor {ECO:0000313|EMBL:AIB06017.1}; SubName: Full=Protein phosphatase 2C ABI2 {ECO:0000313|EMBL:ONM40809.1}; Flags: Fragment;	Serine/threonine protein phosphatase	GO:0046872,metal ion binding; GO:0004722,protein serine/threonine phosphatase activity	PF00481.21:Protein phosphatase 2C
gene-LOC100281490	4.73	5.05	5.86	0.93	1.07	1.98	-2.11008	4.08331e-08	3.86911e-06	down	NC_050102.1	166565729	166567765	+	GRMZM2G019974	protein_coding	K08202 MFS transporter, OCT family, solute carrier family 22 (organic cation transporter), member 4/5 | (RefSeq) organic cation/carnitine transporter 4-like (A)	--	carbohydrate transporter/ sugar porter [Zea mays]	RecName: Full=Organic cation/carnitine transporter 2; Short=AtOCT2;	SubName: Full=Organic cation/carnitine transporter 3 {ECO:0000313|EMBL:ONM58421.1};	Synaptic vesicle transporter SVOP and related transporters (major facilitator superfamily)	GO:0016021,integral component of membrane; GO:0009705,plant-type vacuole membrane; GO:0005524,ATP binding; GO:0008514,organic anion transmembrane transporter activity	PF00083.24:Sugar (and other) transporter
gene-LOC100281503	21.73	23.17	29.68	10.31	8.73	13.78	-1.32326	3.19566e-07	2.38525e-05	down	NC_050100.1	183851448	183854246	+	GRMZM2G044359,umc1155	protein_coding	K03063 26S proteasome regulatory subunit T3 | (RefSeq) 26S protease regulatory subunit 6B homolog (A)	ko03050: Proteasome	unknown [Zea mays]	RecName: Full=BTB/POZ domain-containing protein At1g67900;	SubName: Full=BTB/POZ domain-containing protein {ECO:0000313|EMBL:AQK72248.1}; SubName: Full=Orphans transcription factor {ECO:0000313|EMBL:AIB05700.1};	--	GO:0016567,protein ubiquitination	PF03000.14:NPH3 family
gene-LOC100281514	29.07	28.24	36.31	12.86	11.49	16.35	-1.33647	1.82198e-09	2.55095e-07	down	NC_050102.1	179764779	179767526	-	GRMZM2G433767	protein_coding	K16297 serine carboxypeptidase-like clade II [EC:3.4.16.-] | (RefSeq) serine carboxypeptidase 1 precursor (A)	--	uncharacterized protein LOC100381282 precursor [Zea mays]	RecName: Full=Serine carboxypeptidase II-3; EC=3.4.16.6; AltName: Full=CP-MII.3; Contains: RecName: Full=Serine carboxypeptidase II-3 chain A; Contains: RecName: Full=Serine carboxypeptidase II-3 chain B; Flags: Precursor;	RecName: Full=Carboxypeptidase {ECO:0000256|RuleBase:RU361156}; EC=3.4.16.- {ECO:0000256|RuleBase:RU361156};	Serine carboxypeptidases (lysosomal cathepsin A)	GO:0004185,serine-type carboxypeptidase activity	PF00450.22:Serine carboxypeptidase
gene-LOC100281545	10.37	19.09	15.43	5.66	9.97	6.76	-1.14218	0.00354415	0.0464603	down	NC_050096.1	83759464	83764951	-	GRMZM2G064466	protein_coding	--	--	bell-like homeodomain protein 3 isoform X1 [Zea mays]	RecName: Full=Homeobox protein BEL1 homolog;	SubName: Full=Bell-like homeodomain protein 3 {ECO:0000313|EMBL:ONL99512.1};	Transcription factor MEIS1 and related HOX domain proteins	GO:0005829,cytosol; GO:0005634,nucleus; GO:0009506,plasmodesma; GO:0003677,DNA binding; GO:0003700,DNA-binding transcription factor activity; GO:0006351,transcription, DNA-templated	PF07526.11:Associated with HOX
gene-LOC100281550	0.44	0.77	0.66	1.64	1.57	2.43	1.43223	0.00136737	0.02281	up	NC_050100.1	128219587	128221866	-	GRMZM2G024024	protein_coding	K13429 chitin elicitor receptor kinase 1 | (RefSeq) chitin elicitor receptor kinase 1-like (A)	ko04626: Plant-pathogen interaction	Protein kinase [Zea mays]	RecName: Full=Protein LYK5; AltName: Full=LysM domain receptor-like kinase 5; AltName: Full=LysM-containing receptor-like kinase 5; Flags: Precursor;	SubName: Full=Protein kinase {ECO:0000313|EMBL:AQK69724.1};	--	GO:0016021,integral component of membrane; GO:0005886,plasma membrane; GO:0005524,ATP binding; GO:0008061,chitin binding; GO:0042803,protein homodimerization activity; GO:0004675,transmembrane receptor protein serine/threonine kinase activity; GO:0007166,cell surface receptor signaling pathway; GO:0071323,cellular response to chitin; GO:0045087,innate immune response; GO:0006468,protein phosphory…	PF07714.17:Protein tyrosine kinase
gene-LOC100281551	14.23	45.38	32.78	10.86	4.88	8.42	-2.13011	1.415e-05	0.000604264	down	NC_050098.1	185762494	185765323	+	GRMZM2G072808,Laccase-17	protein_coding	K05909 laccase [EC:1.10.3.2] | (RefSeq) L-ascorbate oxidase precursor (A)	--	unknown [Zea mays]	RecName: Full=Laccase-13; EC=1.10.3.2; AltName: Full=Benzenediol:oxygen oxidoreductase 13; AltName: Full=Diphenol oxidase 13; AltName: Full=Urishiol oxidase 13; Flags: Precursor;	RecName: Full=Laccase {ECO:0000256|RuleBase:RU361119}; EC=1.10.3.2 {ECO:0000256|RuleBase:RU361119}; AltName: Full=Benzenediol:oxygen oxidoreductase {ECO:0000256|RuleBase:RU361119}; AltName: Full=Diphenol oxidase {ECO:0000256|RuleBase:RU361119}; AltName: Full=Urishiol oxidase {ECO:0000256|RuleBase:RU361119};	Multicopper oxidases	GO:0048046,apoplast; GO:0005507,copper ion binding; GO:0052716,hydroquinone:oxygen oxidoreductase activity; GO:0046274,lignin catabolic process	PF07732.15:Multicopper oxidase
gene-LOC100281562	0.65	3.06	0.66	5.56	12.16	8.83	2.41782	0.00049542	0.0105065	up	NC_050102.1	108555570	108557980	+	GRMZM2G315431	protein_coding	K08332 vacuolar protein 8 | (RefSeq) U-box domain-containing protein 4-like (A)	--	ubiquitin-protein ligase [Zea mays]	RecName: Full=U-box domain-containing protein 19; EC=2.3.2.27; AltName: Full=Plant U-box protein 19; AltName: Full=RING-type E3 ubiquitin transferase PUB19 {ECO:0000305};	RecName: Full=RING-type E3 ubiquitin transferase {ECO:0000256|SAAS:SAAS00702733}; EC=2.3.2.27 {ECO:0000256|SAAS:SAAS00702733};	FOG: Armadillo/beta-catenin-like repeats	GO:0005737,cytoplasm; GO:0005634,nucleus; GO:0004842,ubiquitin-protein transferase activity; GO:0010029,regulation of seed germination	PF04564.15:U-box domain
gene-LOC100281570	2.16	2.94	1.48	0.69	0.81	0.89	-1.61538	0.000484104	0.0103131	down	NC_050105.1	100917396	100919447	-	GRMZM2G159393,Yucca2	protein_coding	K11816 indole-3-pyruvate monooxygenase [EC:1.14.13.168] | (RefSeq) disulfide oxidoreductase/ monooxygenase/ oxidoreductase (A)	ko00380: Tryptophan metabolism	Yucca2 [Zea mays]	RecName: Full=Probable indole-3-pyruvate monooxygenase YUCCA8; EC=1.14.13.168; AltName: Full=Flavin-containing monooxygenase YUCCA8;	RecName: Full=Flavin-containing monooxygenase {ECO:0000256|RuleBase:RU361177}; EC=1.-.-.- {ECO:0000256|RuleBase:RU361177};	Flavin-containing monooxygenase	GO:0050660,flavin adenine dinucleotide binding; GO:0103075,indole-3-pyruvate monooxygenase activity; GO:0004499,N,N-dimethylaniline monooxygenase activity; GO:0050661,NADP binding; GO:0009851,auxin biosynthetic process; GO:0009742,brassinosteroid mediated signaling pathway; GO:0010600,regulation of auxin biosynthetic process; GO:0009735,response to cytokinin	PF00743.19:Flavin-binding monooxygenase-like
gene-LOC100281598	2.04	1.29	0.98	4	4.12	2.58	1.19576	0.00240308	0.0350584	up	NC_050099.1	212371246	212375882	-	GRMZM2G046024	protein_coding	K05681 ATP-binding cassette, subfamily G (WHITE), member 2 | (GenBank) white-brown-complex ABC transporter family protein (A)	ko02010: ABC transporters	ATPase, coupled to transmembrane movement of substances [Zea mays]	RecName: Full=ABC transporter G family member 25; Short=ABC transporter ABCG.25; Short=AtABCG25; AltName: Full=White-brown complex homolog protein 26; Short=AtWBC26;	SubName: Full=ATPase, coupled to transmembrane movement of substance {ECO:0000313|EMBL:AQK58612.1}; SubName: Full=ATPase, coupled to transmembrane movement of substances {ECO:0000313|EMBL:ACG29331.1};	Transporter, ABC superfamily (Breast cancer resistance protein)	GO:0016021,integral component of membrane; GO:0005886,plasma membrane; GO:0005524,ATP binding; GO:0042626,ATPase activity, coupled to transmembrane movement of substances; GO:0080168,abscisic acid transport; GO:0009737,response to abscisic acid	PF01061.24:ABC-2 type transporter
gene-LOC100281600	4.52	8.15	10.9	3.85	2.27	2.81	-1.56166	0.000132055	0.00369781	down	NC_050096.1	233920520	233923048	-	GRMZM2G103929	protein_coding	K13415 protein brassinosteroid insensitive 1 [EC:2.7.10.1 2.7.11.1] | (RefSeq) systemin receptor SR160-like (A)	ko04075: Plant hormone signal transduction	unknown [Zea mays]	RecName: Full=Probable inactive receptor kinase At3g02880; Flags: Precursor;	SubName: Full=Uncharacterized protein {ECO:0000313|EMBL:ACN28688.1};	--	GO:0046658,anchored component of plasma membrane; GO:0005618,cell wall; GO:0016021,integral component of membrane; GO:0016020,membrane; GO:0009505,plant-type cell wall; GO:0005886,plasma membrane; GO:0009506,plasmodesma; GO:0005524,ATP binding; GO:0004672,protein kinase activity; GO:0009737,response to abscisic acid	PF00069.25:Protein kinase domain
gene-LOC100281608	19.88	26.93	34.72	7.29	7.86	5.08	-2.14712	5.99358e-11	1.25631e-08	down	NC_050101.1	130704960	130706769	-	GRMZM2G162755	protein_coding	K12356 coniferyl-alcohol glucosyltransferase [EC:2.4.1.111] | (RefSeq) hypothetical protein (A)	ko00940: Phenylpropanoid biosynthesis	anthocyanidin 3-O-glucosyltransferase [Zea mays]	RecName: Full=UDP-glucose:2-hydroxyflavanone C-glucosyltransferase {ECO:0000250|UniProtKB:C3W7B0}; Short=OsCGT {ECO:0000250|UniProtKB:C3W7B0}; EC=2.4.1.- {ECO:0000305};	SubName: Full=Anthocyanidin 3-O-glucosyltransferase {ECO:0000313|EMBL:ACG29356.1}; SubName: Full=UDP-glycosyltransferase 72B1 {ECO:0000313|EMBL:AQK83845.1};	UDP-glucuronosyl and UDP-glucosyl transferase	GO:0043231,intracellular membrane-bounded organelle; GO:0080043,quercetin 3-O-glucosyltransferase activity; GO:0080044,quercetin 7-O-glucosyltransferase activity; GO:0008152,metabolic process	PF00201.18:UDP-glucoronosyl and UDP-glucosyl transferase
gene-LOC100281623	320.16	340.62	547.97	236.56	203.13	211.18	-1.02754	7.69263e-05	0.00236856	down	NC_050099.1	5894748	5895507	+	GRMZM2G165461,pco142893	protein_coding	K18635 protein SPIRAL1 and related proteins | (RefSeq) pco142893; uncharacterized protein LOC100281623 (A)	--	uncharacterized protein LOC100281623 [Zea mays]	RecName: Full=Protein SPIRAL1-like 1;	SubName: Full=SPR1 {ECO:0000313|EMBL:AQK48921.1};	--	GO:0005874,microtubule	--
gene-LOC100281624	12.24	13.72	13.14	24.08	33.07	29.19	1.01337	0.000146699	0.00402616	up	NC_050101.1	143208432	143209206	-	GRMZM2G318213,IDP833	protein_coding	K03676 glutaredoxin 3 | (RefSeq) IDP833; uncharacterized protein LOC100281624 (A)	--	uncharacterized protein LOC100281624 [Zea mays]	RecName: Full=Glutaredoxin-C7;	SubName: Full=Grx_C15-glutaredoxin subgroup III {ECO:0000313|EMBL:AQK84733.1};	Glutaredoxin and related proteins	GO:0005737,cytoplasm; GO:0009055,electron transfer activity; GO:0015035,protein disulfide oxidoreductase activity; GO:0045454,cell redox homeostasis	PF00462.24:Glutaredoxin
gene-LOC100281635	14.93	10.89	14.3	8.62	4.92	7.33	-1.08018	5.9478e-05	0.00192837	down	NC_050098.1	201282895	201283847	-	GRMZM2G028234	protein_coding	K19038 E3 ubiquitin-protein ligase ATL41 [EC:2.3.2.27] | (RefSeq) RING-H2 finger protein ATL2K (A)	--	RING-H2 finger protein ATL2K [Zea mays]	RecName: Full=E3 ubiquitin-protein ligase ATL41; EC=2.3.2.27 {ECO:0000269|PubMed:15644464, ECO:0000269|PubMed:16339806}; AltName: Full=RING-H2 finger protein ATL41; AltName: Full=RING-type E3 ubiquitin transferase ATL41 {ECO:0000305};	SubName: Full=RING-H2 finger protein ATL2K {ECO:0000313|EMBL:ACG29488.1};	FOG: Predicted E3 ubiquitin ligase	GO:0016021,integral component of membrane; GO:0046872,metal ion binding; GO:0061630,ubiquitin protein ligase activity; GO:0004842,ubiquitin-protein transferase activity; GO:0043161,proteasome-mediated ubiquitin-dependent protein catabolic process; GO:0016567,protein ubiquitination	PF13639.6:Ring finger domain
gene-LOC100281639	29.46	61.34	77.87	23.74	27.2	28.97	-1.22387	0.00246739	0.035829	down	NC_050097.1	91880284	91880975	+	GRMZM2G178486,pco143001(71)	protein_coding	K16282 E3 ubiquitin-protein ligase RHA2 [EC:2.3.2.27] | (RefSeq) pco143001(71); uncharacterized protein LOC100281639 (A)	--	uncharacterized protein LOC100281639 [Zea mays]	RecName: Full=E3 ubiquitin-protein ligase RHA2B {ECO:0000305}; EC=2.3.2.27; AltName: Full=RING-H2 finger A2b {ECO:0000303|PubMed:9781696}; AltName: Full=RING-H2 zinc finger protein RHA2b {ECO:0000305}; AltName: Full=RING-type E3 ubiquitin transferase RHA2B {ECO:0000305};	SubName: Full=Zinc finger, C3HC4 type family protein {ECO:0000313|EMBL:ONM18622.1};	FOG: Predicted E3 ubiquitin ligase	GO:0005737,cytoplasm; GO:0005634,nucleus; GO:0046872,metal ion binding; GO:0061630,ubiquitin protein ligase activity; GO:0004842,ubiquitin-protein transferase activity; GO:0009738,abscisic acid-activated signaling pathway; GO:0009789,positive regulation of abscisic acid-activated signaling pathway; GO:0043161,proteasome-mediated ubiquitin-dependent protein catabolic process; GO:0016567,protein ub…	PF13639.6:Ring finger domain
gene-LOC100281643	1.52	2.94	1.87	4.44	12.1	12.96	2.07935	0.00031766	0.00740645	up	NC_050097.1	91425000	91425729	+	GRMZM2G450273	protein_coding	--	--	flowering promoting factor-like 1 [Zea mays]	RecName: Full=Flowering-promoting factor 1-like protein 4; AltName: Full=FPF1-like protein 4;	SubName: Full=Flowering promoting factor-like 1 {ECO:0000313|EMBL:ACG29528.1};	--	--	--
gene-LOC100281644	20.16	23.18	23.04	86.82	108.84	143.04	2.21677	1.67501e-15	8.57058e-13	up	NC_050101.1	5910809	5911652	-	GRMZM2G059836,umc2310	protein_coding	K07213 copper chaperone | (RefSeq) copper transport protein ATX1-like (A)	--	uncharacterized protein LOC100281644 [Zea mays]	RecName: Full=Heavy metal-associated isoprenylated plant protein 22 {ECO:0000303|PubMed:21072340, ECO:0000303|PubMed:23368984}; Short=AtHIP22 {ECO:0000303|PubMed:23368984}; Short=AtHIPP22 {ECO:0000303|PubMed:21072340, ECO:0000303|PubMed:23368984}; AltName: Full=Farnesylated protein 7 {ECO:0000303|PubMed:8837031}; Short=AtFP7 {ECO:0000303|PubMed:8837031}; Flags: Precursor;	SubName: Full=Farnesylated protein 2 {ECO:0000313|EMBL:ACG29534.1};	Copper chaperone	GO:0005737,cytoplasm; GO:0016020,membrane; GO:0046914,transition metal ion binding; GO:0055073,cadmium ion homeostasis; GO:0046916,cellular transition metal ion homeostasis; GO:0071585,detoxification of cadmium ion; GO:0030001,metal ion transport	PF00403.26:Heavy-metal-associated domain
gene-LOC100281688	0.37	0.7	0.25	2.35	1.56	4.77	2.53489	6.633e-05	0.00211161	up	NC_050103.1	111717297	111719645	+	--	protein_coding	K00850 6-phosphofructokinase 1 [EC:2.7.1.11] | (RefSeq) 6-phosphofructokinase 2 (A)	ko00010: Glycolysis / Gluconeogenesis; ko00030: Pentose phosphate pathway; ko00051: Fructose and mannose metabolism; ko00052: Galactose metabolism; ko01200: Carbon metabolism; ko01230: Biosynthesis of amino acids; ko03018: RNA degradation	unknown [Zea mays]	RecName: Full=ATP-dependent 6-phosphofructokinase 3 {ECO:0000255|HAMAP-Rule:MF_03186}; Short=ATP-PFK 3 {ECO:0000255|HAMAP-Rule:MF_03186}; Short=Phosphofructokinase 3 {ECO:0000255|HAMAP-Rule:MF_03186}; EC=2.7.1.11 {ECO:0000255|HAMAP-Rule:MF_03186}; AltName: Full=Phosphohexokinase 3 {ECO:0000255|HAMAP-Rule:MF_03186};	RecName: Full=ATP-dependent 6-phosphofructokinase {ECO:0000256|HAMAP-Rule:MF_03186}; Short=ATP-PFK {ECO:0000256|HAMAP-Rule:MF_03186}; Short=Phosphofructokinase {ECO:0000256|HAMAP-Rule:MF_03186}; EC=2.7.1.11 {ECO:0000256|HAMAP-Rule:MF_03186}; AltName: Full=Phosphohexokinase {ECO:0000256|HAMAP-Rule:MF_03186};	Pyrophosphate-dependent phosphofructo-1-kinase	GO:0005829,cytosol; GO:0003872,6-phosphofructokinase activity; GO:0005524,ATP binding; GO:0046872,metal ion binding; GO:0006002,fructose 6-phosphate metabolic process; GO:0006096,glycolytic process; GO:0010053,root epidermal cell differentiation	PF00365.20:Phosphofructokinase
gene-LOC100281693	0.62	0.74	1.13	2.41	5.54	3.47	2.09236	2.60181e-05	0.000992143	up	NC_050104.1	160090317	160092792	+	GRMZM2G382534	protein_coding	K15746 beta-carotene 3-hydroxylase [EC:1.14.15.24] | (RefSeq) beta-carotene hydroxylase (A)	ko00906: Carotenoid biosynthesis	beta-carotene hydroxylase [Zea mays]	RecName: Full=Beta-carotene 3-hydroxylase, chloroplastic; Short=GenCHYB; EC=1.14.15.24 {ECO:0000250|UniProtKB:Q9SZZ8}; Flags: Precursor;	SubName: Full=Beta-carotene hydroxylase {ECO:0000313|EMBL:ACG29682.1}; SubName: Full=Hydroxylase5 {ECO:0000313|EMBL:AQL09873.1};	--	GO:0031969,chloroplast membrane; GO:0016021,integral component of membrane; GO:0016787,hydrolase activity; GO:0005506,iron ion binding; GO:0016491,oxidoreductase activity; GO:0016117,carotenoid biosynthetic process	PF04116.13:Fatty acid hydroxylase superfamily
gene-LOC100281705	22.25	39.33	8.19	82.25	105.4	134.66	2.03884	0.000190473	0.00496092	up	NC_050096.1	200368851	200370548	+	GRMZM2G048129,pco070301	protein_coding	--	--	uncharacterized protein LOC100281705 precursor [Zea mays]	--	SubName: Full=MtN19-like protein {ECO:0000313|EMBL:ONM03444.1};	--	GO:0005773,vacuole	PF07712.12:Stress up-regulated Nod 19
gene-LOC100281706	0.56	0.33	0.29	1.13	1.67	1.78	1.84894	0.000201411	0.00518582	up	NC_050104.1	152764425	152767444	+	GRMZM2G024718,pco134267	protein_coding	K09489 heat shock 70kDa protein 4 | (RefSeq) pco134267; heat shock 70 kDa protein 1 (A)	--	heat shock 70 kDa protein 1 [Zea mays]	RecName: Full=Heat shock 70 kDa protein 8; AltName: Full=Heat shock protein 70-8; Short=AtHsp70-8; AltName: Full=Heat-shock protein 70T-2;	SubName: Full=Heat shock 70 kDa protein 8 {ECO:0000313|EMBL:AQL08621.1};	Molecular chaperones HSP70/HSC70, HSP70 superfamily	GO:0005524,ATP binding; GO:0009408,response to heat; GO:0009644,response to high light intensity; GO:0042542,response to hydrogen peroxide	PF00012.20:Hsp70 protein
gene-LOC100281760	85.34	6.01	21.42	328.01	188.65	192.6	2.57723	0.000320936	0.00747663	up	NC_050105.1	35311852	35315563	-	GRMZM2G014844	protein_coding	K20835 avenacosidase [EC:3.2.1.188] | (RefSeq) non-cyanogenic beta-glucosidase (A)	--	beta-glucosidase3 [Zea mays]	RecName: Full=4-hydroxy-7-methoxy-3-oxo-3,4-dihydro-2H-1,4-benzoxazin-2-yl glucoside beta-D-glucosidase 2, chloroplastic; EC=3.2.1.182; AltName: Full=Beta-glucosidase 2; Short=ZmGlu2; EC=3.2.1.21; Flags: Precursor;	SubName: Full=Beta-glucosidase3 {ECO:0000313|EMBL:AQK40526.1};	Beta-glucosidase, lactase phlorizinhydrolase, and related proteins	GO:0009507,chloroplast; GO:0008422,beta-glucosidase activity; GO:0102726,DIMBOA glucoside beta-D-glucosidase activity; GO:0102483,scopolin beta-glucosidase activity; GO:0005975,carbohydrate metabolic process	PF00232.18:Glycosyl hydrolase family 1
gene-LOC100281767	11.63	24.25	7.69	49.55	100.73	64.09	2.14445	3.19605e-05	0.00117286	up	NC_050096.1	9055373	9058354	+	GRMZM2G450125,pco104637	protein_coding	K01177 beta-amylase [EC:3.2.1.2] | (RefSeq) pco104637; beta-amylase (A)	ko00500: Starch and sucrose metabolism	beta-amylase [Zea mays]	RecName: Full=Beta-amylase 2, chloroplastic {ECO:0000305}; Short=OsBamy2 {ECO:0000303|PubMed:21512221}; EC=3.2.1.2 {ECO:0000269|PubMed:21512221}; AltName: Full=4-alpha-D-glucan maltohydrolase {ECO:0000305}; Flags: Precursor;	RecName: Full=Beta-amylase {ECO:0000256|RuleBase:RU000509}; EC=3.2.1.2 {ECO:0000256|RuleBase:RU000509};	--	GO:0009507,chloroplast; GO:0102229,amylopectin maltohydrolase activity; GO:0016161,beta-amylase activity; GO:0000272,polysaccharide catabolic process	PF01373.17:Glycosyl hydrolase family 14
gene-LOC100281798	2.99	2.89	3.47	9.75	10.06	7.85	1.43551	1.574e-07	1.28766e-05	up	NC_050096.1	188097531	188098763	-	GRMZM2G080724	protein_coding	K13993 HSP20 family protein | (RefSeq) retrotransposon protein (A)	ko04141: Protein processing in endoplasmic reticulum	unknown [Zea mays]	RecName: Full=Small heat shock protein, chloroplastic; Flags: Precursor;	SubName: Full=25.3 kDa heat shock protein chloroplastic {ECO:0000313|EMBL:ONM02701.1};	Molecular chaperone (small heat-shock protein Hsp26/Hsp42)	GO:0009507,chloroplast	PF00011.21:Hsp20/alpha crystallin family
gene-LOC100281800	0.53	0.45	0.1	1.17	5.43	3.85	3.1773	3.12043e-05	0.00115243	up	NC_050103.1	128947835	128951788	-	GRMZM6G218160	protein_coding	--	--	triacylglycerol lipase [Zea mays]	--	SubName: Full=Triacylglycerol lipase {ECO:0000313|EMBL:ACG30143.1};	--	GO:0016021,integral component of membrane; GO:0016787,hydrolase activity; GO:0006629,lipid metabolic process	PF01764.25:Lipase (class 3)
gene-LOC100281849	49.85	79.77	30.11	187.85	268.84	209.98	1.90861	5.58583e-06	0.000277732	up	NC_050102.1	22663523	22665494	-	GRMZM2G093276	protein_coding	K14709 solute carrier family 39 (zinc transporter), member 1/2/3 | (RefSeq) ZIP zinc/iron transport family protein precursor (A)	--	ZIP zinc/iron transport family protein precursor [Zea mays]	RecName: Full=Zinc transporter 8; AltName: Full=ZRT/IRT-like protein 8; Short=OsZIP8; Flags: Precursor;	SubName: Full=ZIP zinc/iron transport family protein {ECO:0000313|EMBL:ACG30271.1};	Fe2+/Zn2+ regulated transporter	GO:0016021,integral component of membrane; GO:0005886,plasma membrane; GO:0005385,zinc ion transmembrane transporter activity; GO:0071577,zinc ion transmembrane transport; GO:0006829,zinc ion transport	PF02535.22:ZIP Zinc transporter
gene-LOC100281863	3.56	5.33	2.4	10.09	11.22	10.18	1.32472	0.000640119	0.0129257	up	NC_050101.1	6534229	6537357	-	GRMZM2G004435	protein_coding	K20798 small RNA 2'-O-methyltransferase [EC:2.1.1.-] | (RefSeq) small RNA 2'-O-methyltransferase-like (A)	--	polygalacturonase [Zea mays]	RecName: Full=Probable polygalacturonase; Short=PG {ECO:0000250|UniProtKB:Q7M1E7}; EC=3.2.1.15; AltName: Full=Pectinase {ECO:0000250|UniProtKB:Q7M1E7};	SubName: Full=Pectin lyase-like superfamily protein {ECO:0000313|EMBL:AQK78037.1}; SubName: Full=Polygalacturonase {ECO:0000313|EMBL:ACG30318.1};	--	GO:0016021,integral component of membrane; GO:0004650,polygalacturonase activity; GO:0005975,carbohydrate metabolic process	PF00295.17:Glycosyl hydrolases family 28
gene-LOC100281868	16.6	18.37	15.01	4.63	1.28	3.42	-2.59471	3.54618e-09	4.49534e-07	down	NC_050104.1	143120565	143121710	+	GRMZM2G057959,PYL5	protein_coding	K14496 abscisic acid receptor PYR/PYL family | (RefSeq) PYL5; cyclase/dehydrase family protein (A)	ko04016: MAPK signaling pathway - plant; ko04075: Plant hormone signal transduction	cyclase/dehydrase family protein [Zea mays]	RecName: Full=Abscisic acid receptor PYL5; AltName: Full=ABI1-binding protein 3; AltName: Full=PYR1-like protein 5; AltName: Full=Regulatory components of ABA receptor 8;	SubName: Full=Cyclase/dehydrase family protein {ECO:0000313|EMBL:ACG30334.1}; SubName: Full=Pyrabactin resistance-like protein {ECO:0000313|EMBL:AIG52077.1};	--	GO:0005737,cytoplasm; GO:0005634,nucleus; GO:0005886,plasma membrane; GO:0010427,abscisic acid binding; GO:0004864,protein phosphatase inhibitor activity; GO:0004872,NA; GO:0009738,abscisic acid-activated signaling pathway	PF10604.9:Polyketide cyclase / dehydrase and lipid transport
gene-LOC100281869	6.02	6.22	5.32	2.1	3.34	2.66	-1.24054	0.000411416	0.00910227	down	NC_050100.1	91744043	91745131	-	GRMZM2G449257	protein_coding	K13128 zinc finger CCHC domain-containing protein 8 | (RefSeq) hypothetical protein (A)	--	GDU1 [Zea mays]	RecName: Full=Protein GLUTAMINE DUMPER 1;	SubName: Full=GDU1 {ECO:0000313|EMBL:ACG30335.1};	--	GO:0016021,integral component of membrane; GO:0016020,membrane; GO:0005634,nucleus; GO:0005886,plasma membrane; GO:0010585,glutamine secretion; GO:0080143,regulation of amino acid export; GO:0006521,regulation of cellular amino acid metabolic process	--
gene-LOC100281876	3.68	8.03	4.72	2.78	1.59	2.1	-1.52884	0.000676027	0.0134714	down	NC_050101.1	169968966	169970956	+	GRMZM2G427618	protein_coding	K04125 gibberellin 2-oxidase [EC:1.14.11.13] | (RefSeq) gibberellin 2-beta-dioxygenase (A)	ko00904: Diterpenoid biosynthesis	gibberellin 2-beta-dioxygenase [Zea mays]	RecName: Full=Gibberellin 2-beta-dioxygenase 1; EC=1.14.11.13; AltName: Full=GA 2-oxidase 1; AltName: Full=Gibberellin 2-beta-hydroxylase 1; AltName: Full=Gibberellin 2-oxidase 1; AltName: Full=Protein SLENDER;	SubName: Full=Gibberellin 2-beta-dioxygenase {ECO:0000313|EMBL:ACG30363.1};	Iron/ascorbate family oxidoreductases	GO:0045543,gibberellin 2-beta-dioxygenase activity; GO:0046872,metal ion binding; GO:0009686,gibberellin biosynthetic process	PF03171.20:2OG-Fe(II) oxygenase superfamily
gene-LOC100281890	14.25	17.73	19.89	8.05	9.78	7.57	-1.16363	2.13647e-05	0.000845633	down	NC_050096.1	60004431	60005999	-	DVR,GRMZM2G063048	protein_coding	K19073 divinyl chlorophyllide a 8-vinyl-reductase [EC:1.3.1.75] | (RefSeq) DVR; divinyl chlorophyllide a 8-vinyl-reductase, chloroplastic (A)	ko00860: Porphyrin and chlorophyll metabolism	divinyl chlorophyllide a 8-vinyl-reductase, chloroplastic [Zea mays]	RecName: Full=Divinyl chlorophyllide a 8-vinyl-reductase, chloroplastic; EC=1.3.1.75 {ECO:0000269|PubMed:23154534}; Flags: Precursor;	SubName: Full=Divinyl reductase {ECO:0000313|EMBL:AFR53112.1}; SubName: Full=Divinyl reductase1 {ECO:0000313|EMBL:ONL98071.1};	Predicted dehydrogenase	GO:0009941,chloroplast envelope; GO:0009534,chloroplast thylakoid; GO:0016020,membrane; GO:0051744,3,8-divinyl protochlorophyllide a 8-vinyl reductase activity; GO:0033728,divinyl chlorophyllide a 8-vinyl-reductase activity; GO:0015995,chlorophyll biosynthetic process	PF13460.6:NAD(P)H-binding
gene-LOC100281892	47.67	36.23	100.95	26.83	27.43	19.61	-1.43697	0.000341323	0.00784124	down	NC_050100.1	196493818	196495573	+	GRMZM2G327266	protein_coding	K20628 expansin | (RefSeq) expansin-B15-like (A)	--	beta-expansin 4 isoform X1 [Zea mays]	RecName: Full=Expansin-B11; AltName: Full=Beta-expansin-11; AltName: Full=OsEXPB11; AltName: Full=OsaEXPb1.20; Flags: Precursor;	SubName: Full=Expansin-B4 {ECO:0000313|EMBL:AQK73264.1};	--	GO:0005618,cell wall; GO:0005576,extracellular region; GO:0016020,membrane; GO:0071555,cell wall organization; GO:0019953,sexual reproduction	PF01357.21:Pollen allergen
gene-LOC100281899	11.62	26.18	24.59	12.94	5.37	9.19	-1.36498	0.00225778	0.0336005	down	NC_050102.1	181153393	181155003	-	GRMZM2G070178	protein_coding	K00679 phospholipid:diacylglycerol acyltransferase [EC:2.3.1.158] | (RefSeq) hypothetical protein (A)	ko00561: Glycerolipid metabolism	anther-specific proline-rich protein APG precursor [Zea mays]	RecName: Full=GDSL esterase/lipase At2g23540; EC=3.1.1.-; AltName: Full=Extracellular lipase At2g23540; Flags: Precursor;	SubName: Full=Anther-specific proline-rich protein APG {ECO:0000313|EMBL:ACG30425.1};	--	GO:0005576,extracellular region; GO:0016788,hydrolase activity, acting on ester bonds; GO:0016042,lipid catabolic process	PF00657.22:GDSL-like Lipase/Acylhydrolase
gene-LOC100281900	13.92	18.18	12.32	0.75	1.16	0.46	-4.36086	5.94276e-21	7.27136e-18	down	NC_050103.1	152517810	152520477	-	GRMZM2G049378,MYBR115	protein_coding	K15397 3-ketoacyl-CoA synthase [EC:2.3.1.199] | (RefSeq) 3-ketoacyl-CoA synthase 17-like (A)	ko00062: Fatty acid elongation; ko04626: Plant-pathogen interaction	SANT/MYB protein [Zea mays]	RecName: Full=Protein RADIALIS-like 3; Short=AtRL3; Short=Protein RAD-like 3;	SubName: Full=MYB-related transcription factor {ECO:0000313|EMBL:AIB05026.1}; SubName: Full=RAD-like 3 {ECO:0000313|EMBL:AQK97100.1}; SubName: Full=SANT/MYB protein {ECO:0000313|EMBL:ACG30426.1};	Zuotin and related molecular chaperones (DnaJ superfamily), contains DNA-binding domains	GO:0005634,nucleus; GO:0003677,DNA binding; GO:0003700,DNA-binding transcription factor activity; GO:0006351,transcription, DNA-templated	PF00249.31:Myb-like DNA-binding domain
gene-LOC100281925	8.77	25.03	9.46	0.87	1.96	0.46	-3.86499	4.20422e-09	5.23519e-07	down	NC_050099.1	6214120	6216528	+	GRMZM2G161169	protein_coding	K20667 beta-amyrin 28-monooxygenase [EC:1.14.13.201] | (RefSeq) beta-amyrin 28-oxidase-like (A)	--	Putative cytochrome P450 superfamily protein [Zea mays]	RecName: Full=Cytochrome P450 716B1; EC=1.14.-.-; AltName: Full=Cytochrome P450 CYPA1;	SubName: Full=Putative cytochrome P450 superfamily protein {ECO:0000313|EMBL:AQK48952.1};	Cytochrome P450 CYP4/CYP19/CYP26 subfamilies	GO:0016021,integral component of membrane; GO:0020037,heme binding; GO:0005506,iron ion binding; GO:0004497,monooxygenase activity; GO:0016705,oxidoreductase activity, acting on paired donors, with incorporation or reduction of molecular oxygen	PF00067.22:Cytochrome P450
gene-LOC100281938	8.95	15.15	5.62	34.51	41.9	26.48	1.63297	0.000290532	0.00692755	up	NC_050104.1	2379781	2384925	-	GRMZM2G063717	protein_coding	K17991 peroxygenase [EC:1.11.2.3] | (RefSeq) calcium binding EF-hand protein (A)	ko00073: Cutin, suberine and wax biosynthesis	unknown [Zea mays]	RecName: Full=Probable peroxygenase 4; Short=AtPXG4; EC=1.11.2.3; AltName: Full=Caleosin-4;	SubName: Full=Putative peroxygenase 4 {ECO:0000313|EMBL:AQL00741.1};	--	GO:0005811,lipid droplet; GO:0046872,metal ion binding; GO:1990137,plant seed peroxidase activity; GO:0009819,drought recovery; GO:0009737,response to abscisic acid	PF05042.13:Caleosin related protein
gene-LOC100281943	1.58	1.84	1.54	3.39	3.41	5.21	1.12922	0.0019158	0.0296559	up	NC_050097.1	220182867	220184331	-	--	protein_coding	K02183 calmodulin | (RefSeq) probable calcium-binding protein CML45 (A)	ko04016: MAPK signaling pathway - plant; ko04070: Phosphatidylinositol signaling system; ko04626: Plant-pathogen interaction	probable calcium-binding protein CML45 [Zea mays]	RecName: Full=Probable calcium-binding protein CML45; AltName: Full=Calmodulin-like protein 45;	SubName: Full=EF hand family protein {ECO:0000313|EMBL:ONM25563.1};	Calmodulin and related proteins (EF-Hand superfamily)	GO:0005509,calcium ion binding	PF00036.32:EF hand
gene-LOC100281997	15.29	51.97	44.69	16.21	8.37	12.8	-1.77068	0.000516635	0.010842	down	NC_050103.1	145005917	145006890	+	GRMZM2G028134,si614077a01(277)	protein_coding	K14292 trimethylguanosine synthase [EC:2.1.1.-] | (RefSeq) trimethylguanosine synthase (A)	ko03013: RNA transport	uncharacterized protein LOC100281997 isoform X1 [Zea mays]	RecName: Full=Heavy metal-associated isoprenylated plant protein 34 {ECO:0000303|PubMed:21072340, ECO:0000303|PubMed:23368984}; Short=AtHIP34 {ECO:0000303|PubMed:21072340, ECO:0000303|PubMed:23368984}; Flags: Precursor;	SubName: Full=Metal ion binding protein {ECO:0000313|EMBL:AQK96403.1};	Copper chaperone	GO:0005737,cytoplasm; GO:0009506,plasmodesma; GO:0046914,transition metal ion binding; GO:0046916,cellular transition metal ion homeostasis; GO:0030001,metal ion transport	PF00403.26:Heavy-metal-associated domain
gene-LOC100282024	5.34	10.25	8.71	3.07	3.57	3.85	-1.36466	0.000487712	0.0103743	down	NC_050097.1	226203734	226204934	+	GRMZM2G071720	protein_coding	K18801 glucuronoxylan 4-O-methyltransferase [EC:2.1.1.112] | (RefSeq) plant-specific domain TIGR01627 family protein (A)	--	plant-specific domain TIGR01627 family protein [Zea mays]	RecName: Full=Glucuronoxylan 4-O-methyltransferase 2; EC=2.1.1.112;	SubName: Full=Plant-specific domain TIGR01627 family protein {ECO:0000313|EMBL:ONM26428.1};	--	GO:0005794,Golgi apparatus; GO:0000139,Golgi membrane; GO:0016021,integral component of membrane; GO:0030775,glucuronoxylan 4-O-methyltransferase activity; GO:0045492,xylan biosynthetic process; GO:0045491,xylan metabolic process	PF04669.13:Polysaccharide biosynthesis
gene-LOC100282054	751.92	1096.07	1038.5	448.46	549.63	414.77	-1.17055	2.71094e-05	0.00103096	down	NC_050098.1	229020920	229021944	+	GRMZM2G104549	protein_coding	K08912 light-harvesting complex II chlorophyll a/b binding protein 1 | (RefSeq) chlorophyll a-b binding protein of LHCII type 1-like (A)	ko00196: Photosynthesis - antenna proteins	chlorophyll a-b binding protein 2 [Zea mays]	RecName: Full=Chlorophyll a-b binding protein 2, chloroplastic; AltName: Full=LHCII type I CAB-2; Short=LHCP; Flags: Precursor;	RecName: Full=Chlorophyll a-b binding protein, chloroplastic {ECO:0000256|RuleBase:RU363080};	--	GO:0009941,chloroplast envelope; GO:0009535,chloroplast thylakoid membrane; GO:0016021,integral component of membrane; GO:0009522,photosystem I; GO:0009523,photosystem II; GO:0010287,plastoglobule; GO:0016168,chlorophyll binding; GO:0046872,metal ion binding; GO:0031409,pigment binding; GO:0015979,photosynthesis; GO:0009768,photosynthesis, light harvesting in photosystem I; GO:0018298,protein-chr…	PF00504.21:Chlorophyll A-B binding protein
gene-LOC100282094	19.11	57.07	38.99	22.35	12.25	17.77	-1.32674	0.00344831	0.045517	down	NC_050098.1	188759316	188761806	-	GRMZM2G132169,Laccase-13	protein_coding	K05909 laccase [EC:1.10.3.2] | (RefSeq) L-ascorbate oxidase precursor (A)	--	L-ascorbate oxidase precursor [Zea mays]	RecName: Full=Laccase-3; EC=1.10.3.2; AltName: Full=Benzenediol:oxygen oxidoreductase 3; AltName: Full=Diphenol oxidase 3; AltName: Full=Urishiol oxidase 3; Flags: Precursor;	RecName: Full=Laccase {ECO:0000256|RuleBase:RU361119}; EC=1.10.3.2 {ECO:0000256|RuleBase:RU361119}; AltName: Full=Benzenediol:oxygen oxidoreductase {ECO:0000256|RuleBase:RU361119}; AltName: Full=Diphenol oxidase {ECO:0000256|RuleBase:RU361119}; AltName: Full=Urishiol oxidase {ECO:0000256|RuleBase:RU361119};	Multicopper oxidases	GO:0048046,apoplast; GO:0005507,copper ion binding; GO:0052716,hydroquinone:oxygen oxidoreductase activity; GO:0016722,oxidoreductase activity, oxidizing metal ions; GO:0046274,lignin catabolic process	PF07732.15:Multicopper oxidase
gene-LOC100282113	7.56	10.12	8.38	30.65	45.02	59.76	2.23909	1.65953e-10	3.17704e-08	up	NC_050098.1	215653253	215654564	+	GRMZM2G059799	protein_coding	--	--	ethylene-responsive protein [Zea mays]	RecName: Full=Universal stress protein A-like protein;	SubName: Full=Adenine nucleotide alpha hydrolase-like superfamily protein {ECO:0000313|EMBL:ONM39442.1}; SubName: Full=Ethylene-responsive protein {ECO:0000313|EMBL:ACG31736.1};	--	GO:0005886,plasma membrane; GO:0016208,AMP binding; GO:0006950,response to stress	PF00582.26:Universal stress protein family
gene-LOC100282131	2.16	1.84	1.13	5.66	6.39	4.5	1.56081	4.88803e-05	0.00163956	up	NC_050101.1	54724838	54726805	+	GRMZM2G008202	protein_coding	K07213 copper chaperone | (RefSeq) copper transport protein ATX1-like (A)	--	pro-resilin [Zea mays]	RecName: Full=Heavy metal-associated isoprenylated plant protein 36 {ECO:0000303|PubMed:21072340, ECO:0000303|PubMed:23368984}; Short=AtHIP36 {ECO:0000303|PubMed:21072340, ECO:0000303|PubMed:23368984}; Flags: Precursor;	SubName: Full=Heavy metal transport/detoxification superfamily protein {ECO:0000313|EMBL:AQK79697.1};	Copper chaperone	GO:0005737,cytoplasm; GO:0046914,transition metal ion binding; GO:0046916,cellular transition metal ion homeostasis; GO:0030001,metal ion transport	PF00403.26:Heavy-metal-associated domain
gene-LOC100282209	200.66	97.58	248.38	80.02	54.43	72.33	-1.51958	4.70941e-06	0.000238367	down	NC_050101.1	170127241	170129406	-	GRMZM2G140996	protein_coding	K16040 trans-resveratrol di-O-methyltransferase [EC:2.1.1.240] | (RefSeq) LOC109738391; acetylserotonin O-methyltransferase 1-like (A)	ko00945: Stilbenoid, diarylheptanoid and gingerol biosynthesis	O-methyltransferase ZRP4 [Zea mays]	RecName: Full=O-methyltransferase ZRP4; Short=OMT; EC=2.1.1.-;	SubName: Full=O-methyltransferase ZRP4 {ECO:0000313|EMBL:AQK87595.1};	Hydroxyindole-O-methyltransferase and related SAM-dependent methyltransferases	GO:0008171,O-methyltransferase activity; GO:0046983,protein dimerization activity	PF00891.18:O-methyltransferase domain
gene-LOC100282223	101.8	114.44	149.57	71.99	70.15	58.61	-1.00036	2.04399e-05	0.000820392	down	NC_050096.1	65250328	65252215	-	GRMZM2G042683	protein_coding	K11294 nucleolin | (RefSeq) ribonucleoprotein A precursor (A)	--	RNA-binding protein CP29B chloroplastic [Zea mays]	RecName: Full=RNA-binding protein CP29B, chloroplastic {ECO:0000305}; AltName: Full=Ribonucleoprotein At2g37220; Flags: Precursor;	SubName: Full=RNA-binding protein CP29B chloroplastic {ECO:0000313|EMBL:ONL98447.1};	FOG: RRM domain	GO:0009507,chloroplast; GO:0009941,chloroplast envelope; GO:0009570,chloroplast stroma; GO:0009534,chloroplast thylakoid; GO:0009535,chloroplast thylakoid membrane; GO:0030529,NA; GO:0010319,stromule; GO:0009579,thylakoid; GO:0003729,mRNA binding; GO:0008266,poly(U) RNA binding; GO:0045087,innate immune response; GO:0006397,mRNA processing; GO:0009737,response to abscisic acid; GO:0009409,respons…	PF00076.22:RNA recognition motif. (a.k.a. RRM, RBD, or RNP domain)
gene-LOC100282331	0.45	1.14	0.47	5.5	4.24	11.41	3.17775	5.25028e-07	3.58624e-05	up	NC_050102.1	151852643	151853546	+	GRMZM2G357688	protein_coding	--	--	zinc finger protein 2 [Zea mays]	RecName: Full=Zinc finger protein 2 {ECO:0000305}; Short=AtZFP2 {ECO:0000303|PubMed:18192438};	SubName: Full=Zinc finger protein 2 {ECO:0000313|EMBL:ACG32640.1};	--	GO:0005634,nucleus; GO:0003700,DNA-binding transcription factor activity; GO:0046872,metal ion binding; GO:0003676,nucleic acid binding; GO:0060862,negative regulation of floral organ abscission; GO:0006355,regulation of transcription, DNA-templated	PF13912.6:C2H2-type zinc finger
gene-LOC100282355	2.51	3.64	3.95	8.63	6.88	7.72	1.05064	0.000354717	0.00805686	up	NC_050103.1	63728290	63730083	+	GRMZM2G387603,umc2571	protein_coding	K03695 ATP-dependent Clp protease ATP-binding subunit ClpB | (RefSeq) LOW QUALITY PROTEIN: chaperone protein ClpB3, chloroplastic-like (A)	--	uncharacterized protein LOC100282355 isoform X2 [Zea mays]	RecName: Full=Jacalin-related lectin 19;	SubName: Full=Agglutinin {ECO:0000313|EMBL:ACG32703.1};	--	GO:0030246,carbohydrate binding	PF01419.17:Jacalin-like lectin domain
gene-LOC100282477	5.36	6.31	3.47	12.54	12.35	15.88	1.28125	0.000283281	0.00677511	up	NC_050104.1	145027086	145028098	-	--	protein_coding	K01513 ectonucleotide pyrophosphatase/phosphodiesterase family member 1/3 [EC:3.1.4.1 3.6.1.9] | (RefSeq) uncharacterized protein LOC109769794 (A)	ko00230: Purine metabolism; ko00240: Pyrimidine metabolism; ko00500: Starch and sucrose metabolism; ko00740: Riboflavin metabolism; ko00760: Nicotinate and nicotinamide metabolism; ko00770: Pantothenate and CoA biosynthesis	plant-specific domain TIGR01589 family protein [Zea mays]	--	SubName: Full=Plant-specific domain TIGR01589 family protein {ECO:0000313|EMBL:ACG33164.1};	--	--	PF09713.10:Plant protein 1589 of unknown function (A_thal_3526)
gene-LOC100282501	1.92	2.23	2.64	5.65	4.37	5.92	1.08724	5.26061e-05	0.00173761	up	NC_050100.1	3731986	3738894	+	GRMZM5G836683	protein_coding	K00559 sterol 24-C-methyltransferase [EC:2.1.1.41] | (RefSeq) cycloartenol-C-24-methyltransferase 1 (A)	ko00100: Steroid biosynthesis	unknown [Zea mays]	RecName: Full=Cycloartenol-C-24-methyltransferase 1; EC=2.1.1.41; AltName: Full=24-sterol C-methyltransferase 1; Short=Sterol C-methyltransferase 1;	RecName: Full=Methyltransferase {ECO:0000256|RuleBase:RU362025};	SAM-dependent methyltransferases	GO:0005737,cytoplasm; GO:0008757,S-adenosylmethionine-dependent methyltransferase activity; GO:0003838,sterol 24-C-methyltransferase activity; GO:0032259,methylation; GO:0016126,sterol biosynthetic process	PF08498.10:Sterol methyltransferase C-terminal
gene-LOC100282551	64.34	78.5	101.8	49.45	33.55	52.52	-1.0005	0.000243818	0.00603513	down	NC_050105.1	144322518	144326540	-	GRMZM2G019986,pco144375b	protein_coding	K00972 UDP-N-acetylglucosamine/UDP-N-acetylgalactosamine diphosphorylase [EC:2.7.7.23 2.7.7.83] | (RefSeq) pco144375b; UDP-N-acetylglucosamine diphosphorylase (A)	ko00520: Amino sugar and nucleotide sugar metabolism	UDP-N-acetylglucosamine diphosphorylase [Zea mays]	RecName: Full=UDP-N-acetylglucosamine diphosphorylase 2; EC=2.7.7.23; AltName: Full=N-acetylglucosamine-1-phosphate uridylyltransferase 2; AltName: Full=UDP-N-acetylgalactosamine diphosphorylase 2; EC=2.7.7.83; AltName: Full=UTP--glucose-1-phosphate uridylyltransferase 2; EC=2.7.7.9;	SubName: Full=UDP-N-acetylglucosamine diphosphorylase 2 {ECO:0000313|EMBL:AQK46067.1}; SubName: Full=UDP-N-acetylglucosamine pyrophosphorylase {ECO:0000313|EMBL:ACG34360.1};	UDP-N-acetylglucosamine pyrophosphorylase	GO:0005829,cytosol; GO:0052630,UDP-N-acetylgalactosamine diphosphorylase activity; GO:0003977,UDP-N-acetylglucosamine diphosphorylase activity; GO:0003983,UTP:glucose-1-phosphate uridylyltransferase activity; GO:0009793,embryo development ending in seed dormancy; GO:0009553,embryo sac development; GO:0009555,pollen development; GO:0006011,UDP-glucose metabolic process; GO:0019276,UDP-N-acetylgala…	PF01704.18:UTP--glucose-1-phosphate uridylyltransferase
gene-LOC100282595	180.22	195.09	259.56	127.26	116.26	95.27	-1.04137	8.491e-06	0.000396524	down	NC_050099.1	114748897	114752527	+	GRMZM2G139680	protein_coding	K03386 peroxiredoxin (alkyl hydroperoxide reductase subunit C) [EC:1.11.1.15] | (RefSeq) 2-cys peroxiredoxin BAS1 (A)	--	unknown [Zea mays]	RecName: Full=2-Cys peroxiredoxin BAS1, chloroplastic; EC=1.11.1.15; AltName: Full=Thiol-specific antioxidant protein; Flags: Precursor;	SubName: Full=2-Cys peroxiredoxin BAS1 chloroplastic {ECO:0000313|EMBL:AQK52899.1};	Alkyl hydroperoxide reductase, thiol specific antioxidant and related enzymes	GO:0009507,chloroplast; GO:0004601,peroxidase activity; GO:0051920,peroxiredoxin activity; GO:0045454,cell redox homeostasis; GO:0042744,hydrogen peroxide catabolic process	PF00578.21:AhpC/TSA family
gene-LOC100282614	16.18	16.41	31.04	12.79	8.86	11.82	-1.06428	0.00119463	0.0207039	down	NC_050102.1	173332002	173335552	+	GRMZM2G045287,TIDP3389	protein_coding	K13379 reversibly glycosylated polypeptide / UDP-arabinopyranose mutase [EC:2.4.1.- 5.4.99.30] | (RefSeq) TIDP3389; uncharacterized protein LOC100282614 (A)	ko00520: Amino sugar and nucleotide sugar metabolism	unknown [Zea mays]	RecName: Full=UDP-arabinopyranose mutase 3 {ECO:0000303|PubMed:17182701}; Short=OsUAM3 {ECO:0000303|PubMed:17182701}; EC=5.4.99.30 {ECO:0000269|PubMed:17182701, ECO:0000269|PubMed:20057139, ECO:0000269|PubMed:20149347}; AltName: Full=Reversibly glycosylated polypeptide 3 {ECO:0000303|PubMed:17182701}; AltName: Full=UDP-L-arabinose mutase 3 {ECO:0000305};	SubName: Full=UDP-arabinopyranose mutase 3 {ECO:0000313|EMBL:ONM59471.1};	--	GO:0005829,cytosol; GO:0005794,Golgi apparatus; GO:0016866,intramolecular transferase activity; GO:0052691,UDP-arabinopyranose mutase activity; GO:0071555,cell wall organization; GO:0009832,plant-type cell wall biogenesis; GO:0033356,UDP-L-arabinose metabolic process	PF03214.13:Reversibly glycosylated polypeptide
gene-LOC100282628	0.7	0.47	0.72	2.66	3.31	3.63	2.23503	3.76909e-08	3.62013e-06	up	NC_050097.1	10906893	10909342	+	GRMZM2G045849	protein_coding	K14709 solute carrier family 39 (zinc transporter), member 1/2/3 | (RefSeq) zinc transporter 1 precursor (A)	--	zinc transporter 1 precursor [Zea mays]	RecName: Full=Zinc transporter 3; AltName: Full=ZRT/IRT-like protein 3; Short=OsZIP3; Flags: Precursor;	SubName: Full=Zinc transporter 1 {ECO:0000313|EMBL:ACG33791.1};	Fe2+/Zn2+ regulated transporter	GO:0016021,integral component of membrane; GO:0005886,plasma membrane; GO:0005385,zinc ion transmembrane transporter activity; GO:0071577,zinc ion transmembrane transport; GO:0006829,zinc ion transport	PF02535.22:ZIP Zinc transporter
gene-LOC100282631	0.74	2.26	1.02	4.63	5.66	5.15	1.76725	0.00119985	0.0207537	up	NC_050098.1	229383794	229386873	+	GRMZM2G157675,IDP152	protein_coding	K15382 solute carrier family 50 (sugar transporter) | (RefSeq) IDP152; uncharacterized protein LOC100282631 (A)	--	uncharacterized protein LOC100282631 [Zea mays]	RecName: Full=Bidirectional sugar transporter SWEET6b; Short=OsSWEET6b;	RecName: Full=Bidirectional sugar transporter SWEET {ECO:0000256|RuleBase:RU910715};	Multitransmembrane protein	GO:0005887,integral component of plasma membrane; GO:0051119,sugar transmembrane transporter activity	PF03083.16:Sugar efflux transporter for intercellular exchange
gene-LOC100282642	24.61	34.33	29.49	6.25	8.6	5.39	-2.26311	1.87539e-12	5.7997e-10	down	NC_050097.1	230438497	230442131	-	GRMZM2G151227,whp,whp1	protein_coding	K00660 chalcone synthase [EC:2.3.1.74] | (RefSeq) chalcone synthase WHP1 (A)	ko00941: Flavonoid biosynthesis; ko04712: Circadian rhythm - plant	chalcone synthase WHP1 [Zea mays]	RecName: Full=Chalcone synthase C2; EC=2.3.1.74; AltName: Full=Naringenin-chalcone synthase C2;	SubName: Full=Chalcone synthase {ECO:0000313|EMBL:ACG33857.1}; SubName: Full=Chalcone synthase WHP1 {ECO:0000313|EMBL:ONM26748.1};	--	GO:0016210,naringenin-chalcone synthase activity; GO:0009813,flavonoid biosynthetic process	PF00195.19:Chalcone and stilbene synthases, N-terminal domain
gene-LOC100282648	4.49	0.32	3.68	20.63	15	14.06	2.46755	0.000448726	0.00972137	up	NC_050099.1	99858101	99859988	+	GRMZM2G168365,umc1791	protein_coding	K15382 solute carrier family 50 (sugar transporter) | (RefSeq) umc1791; uncharacterized protein LOC100282648 (A)	--	uncharacterized protein LOC100282648 isoform X1 [Zea mays]	RecName: Full=Bidirectional sugar transporter SWEET15; Short=OsSWEET15;	RecName: Full=Bidirectional sugar transporter SWEET {ECO:0000256|RuleBase:RU910715};	Multitransmembrane protein	GO:0016021,integral component of membrane; GO:0005887,integral component of plasma membrane; GO:0051119,sugar transmembrane transporter activity; GO:0008643,carbohydrate transport	PF03083.16:Sugar efflux transporter for intercellular exchange
gene-LOC100282657	7.82	14.38	7.74	23.47	45.27	40.06	1.71514	6.20097e-05	0.00199894	up	NC_050098.1	185094020	185095896	-	GRMZM2G059453,PP2C3	protein_coding	K14497 protein phosphatase 2C [EC:3.1.3.16] | (RefSeq) protein phosphatase 2C (A)	ko04016: MAPK signaling pathway - plant; ko04075: Plant hormone signal transduction	protein phosphatase 2C [Zea mays]	RecName: Full=Probable protein phosphatase 2C 9; Short=OsPP2C09; EC=3.1.3.16;	SubName: Full=Protein phosphatase homolog3 {ECO:0000313|EMBL:ONM36489.1};	Serine/threonine protein phosphatase	GO:0016021,integral component of membrane; GO:0046872,metal ion binding; GO:0004722,protein serine/threonine phosphatase activity	PF00481.21:Protein phosphatase 2C
gene-LOC100282743	48.33	45.24	95.6	138.63	144.23	212.2	1.2643	0.000384466	0.00860752	up	NC_050099.1	25859768	25861255	-	GRMZM2G023152	protein_coding	K16040 trans-resveratrol di-O-methyltransferase [EC:2.1.1.240] | (RefSeq) trans-resveratrol di-O-methyltransferase-like (A)	ko00945: Stilbenoid, diarylheptanoid and gingerol biosynthesis	O-methyltransferase ZRP4 [Zea mays]	RecName: Full=O-methyltransferase ZRP4; Short=OMT; EC=2.1.1.-;	SubName: Full=O-methyltransferase ZRP4 {ECO:0000313|EMBL:AQK50014.1};	Hydroxyindole-O-methyltransferase and related SAM-dependent methyltransferases	GO:0008171,O-methyltransferase activity; GO:0046983,protein dimerization activity	PF00891.18:O-methyltransferase domain
gene-LOC100282766	1.2	4.17	2.69	0.86	0.9	0.69	-1.89082	0.0016767	0.0266736	down	NC_050097.1	31817359	31823358	-	GRMZM2G111954	protein_coding	K05275 pyridoxine 4-dehydrogenase [EC:1.1.1.65] | (RefSeq) predicted protein (A)	ko00750: Vitamin B6 metabolism	unknown [Zea mays]	RecName: Full=Uncharacterized oxidoreductase At1g06690, chloroplastic; EC=1.-.-.-; Flags: Precursor;	SubName: Full=Pyridoxal reductase chloroplastic {ECO:0000313|EMBL:ONM16010.1};	Voltage-gated shaker-like K+ channel, subunit beta/KCNAB	GO:0009507,chloroplast; GO:0009941,chloroplast envelope; GO:0009535,chloroplast thylakoid membrane; GO:0010287,plastoglobule; GO:0016491,oxidoreductase activity	PF00248.21:Aldo/keto reductase family
gene-LOC100282825	178.59	181.82	292.03	114.87	95.18	110.3	-1.16084	3.43703e-06	0.000183191	down	NC_050097.1	13205957	13208393	+	GRMZM2G149556	protein_coding	--	--	seed specific protein Bn15D1B [Zea mays]	RecName: Full=Late embryogenesis abundant protein At5g17165;	SubName: Full=Seed specific protein Bn15D1B {ECO:0000313|EMBL:ACG34551.1};	--	--	--
gene-LOC100282831	31.98	46.66	30.31	173.03	197.04	157.42	2.12702	4.86092e-13	1.66824e-10	up	NC_050097.1	237500181	237501808	-	BX13;partial=true;start_range=.,237500181	protein_coding	K13229 2,4-dihydroxy-1,4-benzoxazin-3-one-glucoside dioxygenase [EC:1.14.20.2] | (RefSeq) bx6; DIBOA-glucoside dioxygenase BX6 (A)	ko00402: Benzoxazinoid biosynthesis	1-aminocyclopropane-1-carboxylate oxidase [Zea mays]	RecName: Full=DIBOA-glucoside dioxygenase BX6; EC=1.14.20.2; AltName: Full=2,4-dihydroxy-1,4-benzoxazin-3-one-glucoside dioxygenase; AltName: Full=2-oxoglutarate-dependent dioxygenase BX6; AltName: Full=Protein BENZOXAZINONE SYNTHESIS 6;	SubName: Full=1-aminocyclopropane-1-carboxylate oxidase {ECO:0000313|EMBL:ACG34574.1}; SubName: Full=Benzoxazinone synthesis13 {ECO:0000313|EMBL:ONM27442.1};	Iron/ascorbate family oxidoreductases	GO:0005737,cytoplasm; GO:0102717,DIMBOA-glucoside oxygenase activity; GO:0046872,metal ion binding; GO:0016706,oxidoreductase activity, acting on paired donors, with incorporation or reduction of molecular oxygen, 2-oxoglutarate as one donor, and incorporation of one atom each of oxygen into both donors	PF03171.20:2OG-Fe(II) oxygenase superfamily
gene-LOC100282835	21.37	13.18	18.38	116.62	60.67	110.75	2.30981	1.07375e-15	5.92498e-13	up	NC_050096.1	80065870	80067345	+	cl945_1,GRMZM5G826389	protein_coding	K05658 ATP-binding cassette, subfamily B (MDR/TAP), member 1 [EC:7.6.2.2] | (RefSeq) uncharacterized protein LOC111781709 (A)	ko02010: ABC transporters	uncharacterized protein LOC100282835 [Zea mays]	RecName: Full=Protein SRG1; Short=AtSRG1; AltName: Full=Protein SENESCENCE-RELATED GENE 1;	SubName: Full=Protein SRG1 {ECO:0000313|EMBL:ONL99134.1};	Iron/ascorbate family oxidoreductases	GO:0046872,metal ion binding; GO:0016682,oxidoreductase activity, acting on diphenols and related substances as donors, oxygen as acceptor; GO:0010150,leaf senescence	PF14226.6:non-haem dioxygenase in morphine synthesis N-terminal
gene-LOC100282849	11.27	10.99	9.43	36.89	38.75	48.35	1.83321	9.68902e-17	7.17548e-14	up	NC_050100.1	38659034	38664005	-	alt,GRMZM2G088018,GRMZM2G088028,GRMZM2G088064,uaz158(alt)	protein_coding	K00814 alanine transaminase [EC:2.6.1.2] | (RefSeq) uaz158(alt); uncharacterized protein LOC100282849 (A)	ko00220: Arginine biosynthesis; ko00250: Alanine, aspartate and glutamate metabolism; ko00710: Carbon fixation in photosynthetic organisms; ko01200: Carbon metabolism; ko01210: 2-Oxocarboxylic acid metabolism; ko01230: Biosynthesis of amino acids	alanine aminotransferase5 [Zea mays]	RecName: Full=Alanine aminotransferase 2; Short=ALAAT-2; EC=2.6.1.2; AltName: Full=Glutamate pyruvate transaminase 2; Short=GPT; AltName: Full=Glutamic--alanine transaminase 2; AltName: Full=Glutamic--pyruvic transaminase 2;	SubName: Full=Alanine aminotransferase5 {ECO:0000313|EMBL:AQK65639.1};	Alanine aminotransferase	GO:0004021,L-alanine:2-oxoglutarate aminotransferase activity; GO:0030170,pyridoxal phosphate binding; GO:0009058,biosynthetic process; GO:0042853,L-alanine catabolic process	PF00155.21:Aminotransferase class I and II
gene-LOC100282963	0.66	0.54	0.37	1.94	2.36	2.83	2.05655	5.03512e-06	0.000253033	up	NC_050104.1	156099554	156101604	-	--	protein_coding	K09338 homeobox-leucine zipper protein | (RefSeq) homeobox-leucine zipper protein HOX4-like (A)	--	homeodomain-leucine zipper transcription factor TaHDZipI-1 isoform X1 [Zea mays]	RecName: Full=Homeobox-leucine zipper protein HOX13; AltName: Full=HD-ZIP protein HOX13; AltName: Full=Homeodomain transcription factor HOX13; AltName: Full=OsHox13;	SubName: Full=Putative homeobox DNA-binding and leucine zipper domain family protein {ECO:0000313|EMBL:AQL09152.1};	Transcription factor HEX, contains HOX and HALZ domains	GO:0005634,nucleus; GO:0003700,DNA-binding transcription factor activity; GO:0043565,sequence-specific DNA binding; GO:0006351,transcription, DNA-templated	PF00046.29:Homeodomain
gene-LOC100283012	19.39	15.81	22.96	1.39	5.25	5.65	-2.34068	8.61815e-06	0.000400218	down	NC_050103.1	122929331	122930176	+	GRMZM2G036980	protein_coding	--	--	VQ motif family protein [Zea mays]	RecName: Full=Sigma factor binding protein 1, chloroplastic; Short=AtsibI; Short=Sigma factor binding protein I; AltName: Full=SigA binding protein; AltName: Full=VQ motif-containing protein 23 {ECO:0000303|PubMed:22535423}; Short=AtVQ23 {ECO:0000303|PubMed:22535423}; Flags: Precursor;	SubName: Full=Putative VQ motif family protein {ECO:0000313|EnsemblPlants:Zm00001d010661_P001}; SubName: Full=VQ motif family protein {ECO:0000313|EMBL:ACG35258.1};	--	GO:0009507,chloroplast; GO:0005634,nucleus; GO:0071482,cellular response to light stimulus; GO:0009816,defense response to bacterium, incompatible interaction; GO:0051091,positive regulation of DNA-binding transcription factor activity	PF05678.14:VQ motif
gene-LOC100283053	23.1	4.58	10.83	40.59	35.61	37.41	1.47652	0.00242832	0.0353349	up	NC_050103.1	142566087	142567580	+	GRMZM2G013448	protein_coding	K05933 aminocyclopropanecarboxylate oxidase [EC:1.14.17.4] | (RefSeq) 1-aminocyclopropane-1-carboxylate oxidase 1 (A)	ko00270: Cysteine and methionine metabolism	1-aminocyclopropane-1-carboxylate oxidase 1 [Zea mays]	RecName: Full=1-aminocyclopropane-1-carboxylate oxidase 1; Short=ACC oxidase 1; Short=AtACO1; EC=1.14.17.4;	SubName: Full=1-aminocyclopropane-1-carboxylate oxidase 1 {ECO:0000313|EMBL:AQK96148.1};	Iron/ascorbate family oxidoreductases	GO:0009815,1-aminocyclopropane-1-carboxylate oxidase activity; GO:0031418,L-ascorbic acid binding; GO:0046872,metal ion binding; GO:0071398,cellular response to fatty acid; GO:0071281,cellular response to iron ion; GO:0071732,cellular response to nitric oxide; GO:0051365,cellular response to potassium ion starvation; GO:0006952,defense response; GO:0009693,ethylene biosynthetic process	PF03171.20:2OG-Fe(II) oxygenase superfamily
gene-LOC100283062	23.21	8.13	25.18	10.31	6.59	5.93	-1.41851	0.00117764	0.0205209	down	NC_050099.1	185185003	185186189	-	GRMZM2G448883	protein_coding	K00020 3-hydroxyisobutyrate dehydrogenase [EC:1.1.1.31] | (RefSeq) 6-phosphogluconate dehydrogenase-like protein (A)	ko00280: Valine, leucine and isoleucine degradation	phi-1-like phosphate-induced protein precursor [Zea mays]	RecName: Full=Protein EXORDIUM; Flags: Precursor;	SubName: Full=Protein EXORDIUM {ECO:0000313|EMBL:AQK56468.1};	--	GO:0048046,apoplast; GO:0005618,cell wall; GO:0005615,extracellular space; GO:0005794,Golgi apparatus; GO:0009505,plant-type cell wall; GO:0009741,response to brassinosteroid	PF04674.12:Phosphate-induced protein 1 conserved region
gene-LOC100283078	1.72	4.14	1.1	7.13	8.92	16.85	2.05957	0.000528657	0.0110285	up	NC_050099.1	201347564	201350550	-	GRMZM2G116629,si707033a12	protein_coding	K13667 protein glucosyltransferase [EC:2.4.1.-] | (RefSeq) O-glucosyltransferase rumi (A)	ko00514: Other types of O-glycan biosynthesis	uncharacterized protein LOC100283078 [Zea mays]	--	SubName: Full=Lipopolysaccharide-modifying protein {ECO:0000313|EMBL:AQK57939.1};	Endoplasmic reticulum protein EP58, contains filamin rod domain and KDEL motif	GO:0016021,integral component of membrane	PF05686.12:Glycosyl transferase family 90
gene-LOC100283083	20.21	33.16	32.59	15.66	10.98	9.25	-1.42074	1.99336e-05	0.000807868	down	NC_050104.1	34000907	34002609	+	GRMZM2G107886	protein_coding	K12135 zinc finger protein CONSTANS | (RefSeq) zinc finger protein CONSTANS-LIKE 2-like (A)	ko04712: Circadian rhythm - plant	Zinc finger protein CONSTANS-LIKE 16 [Zea mays]	RecName: Full=Zinc finger protein CONSTANS-LIKE 16;	SubName: Full=Zinc finger protein CONSTANS-LIKE 16 {ECO:0000313|EMBL:AQL02938.1};	GATA-4/5/6 transcription factors	GO:0016020,membrane; GO:0005634,nucleus; GO:0003700,DNA-binding transcription factor activity; GO:0008270,zinc ion binding; GO:0006355,regulation of transcription, DNA-templated	PF06203.14:CCT motif
gene-LOC100283095	1.72	0.82	2.35	6.13	5.92	6.07	1.78276	5.50195e-06	0.000274046	up	NC_050098.1	234244957	234246779	-	GRMZM2G409312,pco063938	protein_coding	K15397 3-ketoacyl-CoA synthase [EC:2.3.1.199] | (RefSeq) pco063938; uncharacterized protein LOC100283095 (A)	ko00062: Fatty acid elongation; ko04626: Plant-pathogen interaction	uncharacterized protein LOC100283095 [Zea mays]	RecName: Full=3-ketoacyl-CoA synthase 6 {ECO:0000303|PubMed:18465198}; Short=KCS-6 {ECO:0000303|PubMed:18465198}; EC=2.3.1.199 {ECO:0000269|PubMed:10330468}; AltName: Full=Cuticular protein 1 {ECO:0000303|PubMed:10330468}; AltName: Full=Eceriferum 6 {ECO:0000303|PubMed:11041893}; AltName: Full=Very long-chain fatty acid condensing enzyme 6 {ECO:0000303|PubMed:18465198}; Short=VLCFA condensing enz…	RecName: Full=3-ketoacyl-CoA synthase {ECO:0000256|PIRNR:PIRNR036417}; EC=2.3.1.- {ECO:0000256|PIRNR:PIRNR036417};	--	GO:0005783,endoplasmic reticulum; GO:0005789,endoplasmic reticulum membrane; GO:0016021,integral component of membrane; GO:0102336,3-oxo-arachidoyl-CoA synthase activity; GO:0102337,3-oxo-cerotoyl-CoA synthase activity; GO:0102338,3-oxo-lignoceronyl-CoA synthase activity; GO:0102756,very-long-chain 3-ketoacyl-CoA synthase activity; GO:0006633,fatty acid biosynthetic process; GO:0009409,response t…	PF08392.12:FAE1/Type III polyketide synthase-like protein
gene-LOC100283098	40.22	28.37	25.02	104.48	127.56	392.38	2.61331	2.50939e-07	1.919e-05	up	NC_050097.1	35084639	35085879	+	chiA,chitinase,GRMZM2G051943	protein_coding	K01183 chitinase [EC:3.2.1.14] | (RefSeq) endochitinase A precursor (A)	ko00520: Amino sugar and nucleotide sugar metabolism	endochitinase A precursor [Zea mays]	RecName: Full=Endochitinase A {ECO:0000303|PubMed:1551872}; EC=3.2.1.14 {ECO:0000269|PubMed:1551872, ECO:0000269|PubMed:1740436}; AltName: Full=Seed chitinase A {ECO:0000303|PubMed:1551872}; Flags: Precursor;	SubName: Full=Endochitinase A {ECO:0000313|EMBL:ONM16329.1};	Predicted chitinase	GO:0008061,chitin binding; GO:0004568,chitinase activity; GO:0016998,cell wall macromolecule catabolic process; GO:0006032,chitin catabolic process; GO:0006952,defense response; GO:0000272,polysaccharide catabolic process	PF00182.19:Chitinase class I
gene-LOC100283099	120.43	99.13	148.72	76.71	64.47	58.36	-1.01305	8.35457e-07	5.40493e-05	down	NC_050103.1	14486064	14488703	-	GRMZM2G011213,pco079267	protein_coding	K15414 complement component 1 Q subcomponent-binding protein, mitochondrial | (RefSeq) pco079267; uncharacterized protein LOC100283099 precursor (A)	--	unknown [Zea mays]	RecName: Full=Uncharacterized protein At2g39795, mitochondrial; Flags: Precursor;	SubName: Full=Mitochondrial glycoprotein family protein {ECO:0000313|EMBL:AQK90261.1};	MAM33, mitochondrial matrix glycoprotein	GO:0005759,mitochondrial matrix; GO:0005739,mitochondrion	PF02330.16:Mitochondrial glycoprotein
gene-LOC100283110	116.31	42.36	156.79	29.78	15.68	32.92	-2.1243	5.44968e-06	0.000271923	down	NC_050098.1	204799486	204800350	-	GRMZM2G140455,Profilin	protein_coding	K05759 profilin | (RefSeq) profilin A (A)	--	Profilin [Zea mays]	RecName: Full=Profilin-A;	RecName: Full=Profilin {ECO:0000256|RuleBase:RU003909};	Profilin	GO:0015629,actin cytoskeleton; GO:0005938,cell cortex; GO:0003785,actin monomer binding; GO:0042989,sequestering of actin monomers	PF00235.19:Profilin
gene-LOC100283114	28.48	27.44	35.22	20.3	15.6	12.37	-1.05482	3.47413e-05	0.00126378	down	NC_050097.1	12617808	12619956	-	GRMZM2G156227,GRMZM2G175447,pco102387b	protein_coding	K00655 1-acyl-sn-glycerol-3-phosphate acyltransferase [EC:2.3.1.51] | (RefSeq) uncharacterized protein LOC105166581 (A)	ko00561: Glycerolipid metabolism; ko00564: Glycerophospholipid metabolism	uncharacterized protein LOC100283114 [Zea mays]	RecName: Full=Multiple organellar RNA editing factor 2, chloroplastic {ECO:0000305}; AltName: Full=Protein DIFFERENTIATION AND GREENING-like 1 {ECO:0000303|PubMed:12678554}; Short=Protein DAG-like 1 {ECO:0000305}; AltName: Full=RNA editing-interacting protein 2 {ECO:0000303|PubMed:23818871}; Flags: Precursor;	SubName: Full=DAG protein {ECO:0000313|EMBL:ACG35585.1}; SubName: Full=Thylakoid lumenal 29 kDa protein chloroplastic {ECO:0000313|EMBL:ONM14288.1};	--	GO:0009507,chloroplast; GO:0006397,mRNA processing	--
gene-LOC100283128	17.53	23.8	25.31	80.89	48.48	50.07	1.27047	2.18958e-05	0.000861808	up	NC_050097.1	57693123	57693969	-	GRMZM6G851663	protein_coding	--	--	unknown [Zea mays]	--	SubName: Full=Bifunctional inhibitor/lipid-transfer protein/seed storage 2S albumin superfamily protein {ECO:0000313|EMBL:ONM17674.1};	--	--	PF14368.6:Probable lipid transfer
gene-LOC100283132	12.84	22.51	27.58	6.31	11.2	8.91	-1.3821	0.000678495	0.0134941	down	NC_050105.1	124193555	124196822	-	GRMZM2G079342	protein_coding	K08139 MFS transporter, SP family, sugar:H+ symporter | (RefSeq) sugar carrier protein C-like (A)	--	Sugar transport protein 5 [Zea mays]	RecName: Full=Sugar transport protein MST1 {ECO:0000305}; AltName: Full=Monosaccharide transporter 1 {ECO:0000303|PubMed:11038054}; Short=OsMST1 {ECO:0000303|PubMed:11038054}; AltName: Full=Sugar:proton symporter MST1 {ECO:0000305};	SubName: Full=Sugar transport protein 5 {ECO:0000313|EMBL:AQK43987.1};	Predicted transporter (major facilitator superfamily)	GO:0016021,integral component of membrane; GO:0005355,glucose transmembrane transporter activity; GO:0005351,carbohydrate:proton symporter activity; GO:0046323,glucose import; GO:0035428,NA	PF00083.24:Sugar (and other) transporter
gene-LOC100283148	2.01	2.97	1.26	7.97	5.94	6.64	1.54943	0.00017992	0.00471281	up	NC_050099.1	53715304	53717388	-	GRMZM2G002704	protein_coding	K24028 salicylic acid 3-hydroxylase [EC:1.14.11.-] | (RefSeq) protein DMR6-LIKE OXYGENASE 1-like isoform X1 (A)	--	gibberellin 20 oxidase 2 [Zea mays]	RecName: Full=Protein DMR6-LIKE OXYGENASE 2 {ECO:0000303|PubMed:25376907}; EC=1.14.11.- {ECO:0000255|PROSITE-ProRule:PRU00805}; AltName: Full=2-oxoglutarate (2OG)-Fe(II) oxygenase-like protein DLO2 {ECO:0000303|PubMed:25376907}; AltName: Full=Salicylate 3-hydroxylase DLO2 {ECO:0000305}; Short=S3H DLO2 {ECO:0000305}; Short=SA 3-hydroxylase DLO2 {ECO:0000305}; Short=Salicylic acid 3-hydroxylase DLO…	SubName: Full=Gibberellin 20 oxidase 2 {ECO:0000313|EMBL:ACG35712.1};	Iron/ascorbate family oxidoreductases	GO:0051213,dioxygenase activity; GO:0046872,metal ion binding; GO:0002229,defense response to oomycetes; GO:0046244,salicylic acid catabolic process	PF03171.20:2OG-Fe(II) oxygenase superfamily
gene-LOC100283196	48.69	5.29	67.56	12.23	3.46	6.83	-2.54681	0.000651624	0.0130706	down	NC_050096.1	33406133	33407299	-	GRMZM2G149624	protein_coding	--	--	proline-rich protein precursor [Zea mays]	RecName: Full=Proline-rich protein 2; Short=AtPRP2; Flags: Precursor;	SubName: Full=Proline-rich protein {ECO:0000313|EMBL:ACG35891.1}; SubName: Full=Proline-rich protein 2 {ECO:0000313|EMBL:ONL95910.1};	--	GO:0005618,cell wall; GO:0005576,extracellular region; GO:0009664,plant-type cell wall organization	PF01190.17:Pollen proteins Ole e I like
gene-LOC100283202	100.32	105.13	175.37	67.97	47.15	84.48	-1.07188	0.000786397	0.015127	down	NC_050101.1	122207137	122208366	+	GRMZM2G122302	protein_coding	--	--	blue copper protein precursor [Zea mays]	RecName: Full=Blue copper protein; Flags: Precursor;	SubName: Full=Blue copper protein {ECO:0000313|EMBL:AQK83256.1};	--	GO:0009055,electron transfer activity; GO:0046872,metal ion binding	PF02298.17:Plastocyanin-like domain
gene-LOC100283206	26.12	25.79	53.49	16.77	11.07	16.13	-1.3978	9.96508e-05	0.00295197	down	NC_050097.1	242787162	242788127	+	GRMZM2G097967	protein_coding	K01870 isoleucyl-tRNA synthetase [EC:6.1.1.5] | (RefSeq) hypothetical protein (A)	ko00970: Aminoacyl-tRNA biosynthesis	disease resistance response protein 206 precursor [Zea mays]	RecName: Full=Dirigent protein 1; Short=AtDIR1; Flags: Precursor;	RecName: Full=Dirigent protein {ECO:0000256|RuleBase:RU363099};	--	GO:0048046,apoplast; GO:0016853,isomerase activity	PF03018.14:Dirigent-like protein
gene-LOC100283210	20.18	22.53	31.34	13.68	13.11	10.09	-1.13952	2.94461e-05	0.00110343	down	NC_050104.1	155148536	155153008	+	GRMZM2G017957,pco139549	protein_coding	K02946 small subunit ribosomal protein S10 | (RefSeq) 30S ribosomal protein S10, chloroplastic (A)	ko03010: Ribosome	uncharacterized protein LOC100283210 isoform X1 [Zea mays]	--	SubName: Full=Chloroplast 30S ribosomal protein S10 {ECO:0000313|EMBL:AQL09075.1};	Predicted esterase	GO:0005840,ribosome	PF12146.8:Serine aminopeptidase, S33
gene-LOC100283216	31.88	53.64	52.53	9.9	9.92	8.39	-2.44047	6.48152e-14	2.43204e-11	down	NC_050105.1	45241423	45242277	-	GRMZM2G058081	protein_coding	--	--	Retrotransposon protein SINE subclass [Zea mays]	--	SubName: Full=Retrotransposon protein SINE subclass {ECO:0000313|EMBL:AQK40671.1};	--	GO:0016021,integral component of membrane	PF15312.6:Junctional sarcoplasmic reticulum protein
gene-LOC100283217	4.68	8.26	5.77	2.12	2.55	2.12	-1.61425	0.000291499	0.00694024	down	NC_050105.1	126660784	126661758	-	GRMZM2G169726	protein_coding	K10523 speckle-type POZ protein | (RefSeq) BTB/POZ domain-containing protein At1g55760 (A)	--	unknown [Zea mays]	RecName: Full=Heavy metal-associated isoprenylated plant protein 46 {ECO:0000303|PubMed:21072340, ECO:0000303|PubMed:23368984}; Short=AtHIP46 {ECO:0000303|PubMed:21072340, ECO:0000303|PubMed:23368984}; AltName: Full=Farnesylated protein 5 {ECO:0000303|PubMed:8837031}; Short=AtFP5 {ECO:0000303|PubMed:8837031}; Flags: Precursor;	SubName: Full=ATFP4 {ECO:0000313|EnsemblPlants:Zm00001d025654_P001};	--	GO:0005737,cytoplasm; GO:0046914,transition metal ion binding; GO:0046916,cellular transition metal ion homeostasis; GO:0030001,metal ion transport	PF07768.11:PVL ORF-50-like family
gene-LOC100283255	168.8	175.25	359.78	93.02	78.74	134.92	-1.33014	0.000312886	0.00731865	down	NC_050098.1	27618811	27621195	-	GRMZM5G891187	protein_coding	K17500 integrin-linked kinase-associated serine/threonine phosphatase 2C [EC:3.1.3.16] | (RefSeq) WAT1-related protein At3g18200 isoform X1 (A)	--	nodulin-like protein [Zea mays]	RecName: Full=Protein WALLS ARE THIN 1;	RecName: Full=WAT1-related protein {ECO:0000256|RuleBase:RU363077};	--	GO:0016021,integral component of membrane; GO:0009705,plant-type vacuole membrane; GO:0005886,plasma membrane; GO:0005774,vacuolar membrane; GO:0022857,transmembrane transporter activity; GO:0009851,auxin biosynthetic process; GO:0010315,auxin efflux; GO:0009734,auxin-activated signaling pathway; GO:0071555,cell wall organization; GO:0006952,defense response; GO:0009834,plant-type secondary cell …	PF00892.20:EamA-like transporter family
gene-LOC100283282	1.69	0.47	1.4	6.62	3.11	5.86	2.02065	0.000125487	0.0035492	up	NC_050100.1	187874173	187878555	+	GRMZM2G071846	protein_coding	K00759 adenine phosphoribosyltransferase [EC:2.4.2.7] | (RefSeq) adenine phosphoribosyltransferase 2 (A)	ko00230: Purine metabolism	Adenine phosphoribosyltransferase 2 [Zea mays]	RecName: Full=Adenine phosphoribosyltransferase 2; Short=APRT 2; Short=AtAPT2; EC=2.4.2.7;	SubName: Full=Adenine phosphoribosyltransferase 2 {ECO:0000313|EMBL:AQK72597.1};	Adenine phosphoribosyl transferases	GO:0005829,cytosol; GO:0005794,Golgi apparatus; GO:0005886,plasma membrane; GO:0003999,adenine phosphoribosyltransferase activity; GO:0015114,phosphate ion transmembrane transporter activity; GO:0006168,adenine salvage; GO:0044209,AMP salvage; GO:0006166,purine ribonucleoside salvage	PF00156.27:Phosphoribosyl transferase domain
gene-LOC100283289	54.1	127.01	140.93	33.48	45.5	53.91	-1.42495	0.0008814	0.0165502	down	NC_050105.1	85489851	85490925	+	GRMZM2G148884	protein_coding	K01426 amidase [EC:3.5.1.4] | (RefSeq) LOW QUALITY PROTEIN: uncharacterized protein LOC105643773 (A)	ko00330: Arginine and proline metabolism; ko00360: Phenylalanine metabolism; ko00380: Tryptophan metabolism	uclacyanin-2 isoform X1 [Zea mays]	RecName: Full=Uclacyanin 1 {ECO:0000303|PubMed:9761472}; Flags: Precursor;	SubName: Full=Uclacyanin-3 {ECO:0000313|EMBL:AQK41742.1};	--	GO:0031225,anchored component of membrane; GO:0046658,anchored component of plasma membrane; GO:0009055,electron transfer activity; GO:0046872,metal ion binding	PF02298.17:Plastocyanin-like domain
gene-LOC100283347	0.11	0	0	3.44	3.73	3.66	6.606	3.11449e-12	9.13e-10	up	NC_050104.1	17603473	17604853	+	GRMZM2G304378,hyp1	protein_coding	K11855 ubiquitin carboxyl-terminal hydrolase 36/42 [EC:3.4.19.12] | (RefSeq) ubiquitin carboxyl-terminal hydrolase 36 (A)	--	hybrid proline-rich protein 1 precursor [Zea mays]	RecName: Full=36.4 kDa proline-rich protein;	SubName: Full=36.4 kDa proline-rich protein {ECO:0000313|EMBL:ACG36519.1}; SubName: Full=Proline rich protein {ECO:0000313|EMBL:CAA42959.1};	--	--	PF14547.6:Hydrophobic seed protein
gene-LOC100283358	10.96	7.28	8.25	19.27	17.89	21.12	1.01548	1.24701e-06	7.57959e-05	up	NC_050100.1	50051627	50054326	+	GRMZM2G043147;partial=true	protein_coding	--	--	phosphosulfolactate synthase-related protein [Zea mays]	RecName: Full=Protein HEAT-STRESS-ASSOCIATED 32 {ECO:0000303|PubMed:16500991}; Short=Heat-stress-associated 32-kDa protein {ECO:0000303|PubMed:16500991};	SubName: Full=Phosphosulfolactate synthase-related protein {ECO:0000313|EMBL:ACG36578.1};	--	GO:0003824,catalytic activity; GO:0010286,heat acclimation; GO:0010608,posttranscriptional regulation of gene expression; GO:0009408,response to heat	PF02679.15:(2R)-phospho-3-sulfolactate synthase (ComA)
gene-LOC100283365	43.32	75.5	52.03	30.83	24.25	35.56	-1.07975	0.000798151	0.0153217	down	NC_050105.1	88766326	88768335	+	GRMZM2G028104	protein_coding	K19861 benzyl alcohol O-benzoyltransferase [EC:2.3.1.196 2.3.1.232] | (RefSeq) benzyl alcohol O-benzoyltransferase-like (A)	--	3-N-debenzoyl-2-deoxytaxol N-benzoyltransferase [Zea mays]	RecName: Full=Acyl transferase 4 {ECO:0000305}; Short=OsAT4 {ECO:0000303|PubMed:23391577}; EC=2.3.1.- {ECO:0000305}; AltName: Full=p-coumaroyl-CoA monolignol transferase {ECO:0000305}; Short=OsPMT {ECO:0000303|PubMed:22267741};	SubName: Full=HXXXD-type acyl-transferase family protein {ECO:0000313|EMBL:AQK41989.1};	--	GO:0016410,N-acyltransferase activity; GO:0009809,lignin biosynthetic process	PF02458.15:Transferase family
[truncated: 995 more rows]

## Sheet: Table S3
Table S3 GO enrichment of DEGs.
Ontology	ID	Description	pvalue	p.adjust	Count	geneID
Biological process	GO:0019748	secondary metabolic process	6.84552e-09	5.19222e-06	53	gene-LOC100191502/gene-LOC100191526/gene-LOC100191779/gene-LOC100193609/gene-LOC100193925/gene-LOC100194166/gene-LOC100194371/gene-LOC100272892/gene-LOC100273383/gene-LOC100273457/gene-LOC100273498/gene-LOC100274356/gene-LOC100274388/gene-LOC100279712/gene-LOC100280258/gene-LOC100280281/gene-LOC100280815/gene-LOC100281036/gene-LOC100281551/gene-LOC100282094/gene-LOC100283365/gene-LOC100283694/gen…
[truncated: 74 more rows]

## Sheet: Table S4
Table S4 Transcription factors among DEGs.
ID	CK1_fpkm	CK2_fpkm	CK3_fpkm	S1_fpkm	S2_fpkm	S3_fpkm	log2FoldChange	pvalue	padj	regulated	chr	start	end	strand	gene_name	gene_description	KEGG	KEGG pathway	NR	Swissprot	Tremble	KOG	GO	Pfam
[truncated: 71 more rows]

## Sheet: Table S5
Table S4 Salt stress-responsive DEGs.
[truncated: 233 more rows]

## Sheet: Table S6
Table S6 KEGG enrichment of DAMs.
[truncated: 8 more rows]

## Sheet: Table S7
Table S7 qRT-PCR primer sequences.
[truncated: 8 more rows]
